# Supplementary material for: Behavioral Dynamics, Genomic Insights, and Social Drivers of SARS-CoV-2 Waves and Variants in Cali, Colombia (2020–2023)
Source: Viruses. 2025 May 30;17(6):800. doi: 10.3390/v17060800 (PMC12197799; doi:10.3390/v17060800)
Supplement: Supplementary file 1 [file viruses-17-00800-s001.zip]

Archive with 4 entries (4 files):
- Table_S4.xlsx
- Table_S1.xlsx
- Table_S2.xlsx
- Table_S3.xlsx
