# Supplementary material for: Behavioral Dynamics, Genomic Insights, and Social Drivers of SARS-CoV-2 Waves and Variants in Cali, Colombia (2020–2023)
Source: Viruses. 2025 May 30;17(6):800. doi: 10.3390/v17060800 (PMC12197799; doi:10.3390/v17060800)
Supplement: Supplementary file 1 [file viruses-17-00800-s001.zip › Table_S4.xlsx]

## Sheet: Table_S4
Variant	Protein	Freq
*44L	ORF7b	1
A1020P	S	1
A1020S	S	1
A104T	NSP10	1
A104V	M	1
A104V	NSP10	1
A105S	ORF7a	1
A1078S	S	1
A1078T	S	1
A1078V	S	1
A1087S	S	1
A1105V	NSP3	1
A110S	ORF3a	1
A110V	ORF3a	1
A1165V	NSP3	1
A116T	NSP5	1
A116V	NSP16	1
A1174V	S	1
A1179V	NSP3	1
A117S	NSP13	1
A117T	NSP1	1
A117V	NSP6	1
A1183T	NSP3	1
A119S	N	1
A119V	NSP14	1
A1215T	NSP3	1
A1222T	S	1
A125V	N	1
A1280V	NSP3	1
A128V	NSP6	1
A129V	NSP5	1
A12E	N	1
A12S	N	1
A12T	ORF6	1
A12V	N	1
A1305V	NSP3	1
A1310V	NSP3	1
A1311V	NSP3	1
A1321V	NSP3	1
A1324V	NSP3	1
A134V	N	1
A136V	NSP6	1
A1374V	NSP3	1
A1381T	NSP3	1
A13T	ORF7a	1
A1431V	NSP3	1
A143T	ORF3a	1
A1461T	NSP3	1
A146V	NSP3	1
A146V	NSP4	1
A149V	NSP3	1
A14T	ORF8	1
A14V	NSP8	1
A14V	ORF8	1
A1507V	NSP3	1
A150D	NSP3	1
A150T	NSP3	1
A150V	NSP8	1
A1527V	NSP3	1
A1537S	NSP3	1
A155S	N	1
A155V	N	1
A15S	ORF7b	1
A15T	ORF8	1
A1600V	NSP3	1
A160V	NSP15	1
A161V	NSP6	1
A1711V	NSP3	1
A1736V	NSP3	1
A1739T	NSP3	1
A173T	NSP5	1
A173V	N	1
A174V	NSP2	1
A1757V	NSP3	1
A1766V	NSP3	1
A176V	NSP12b	1
A1818V	NSP3	1
A1878V	NSP3	1
A188S	NSP16	1
A1892T	NSP3	1
A18V	NSP13	1
A191V	NSP5	1
A1927V	NSP3	1
A193V	NSP5	1
A208S	N	1
A208V	NSP13	1
A20S	NSP10	1
A211S	N	1
A211T	N	1
A217S	N	1
A218V	N	1
A21V	NSP8	1
A220V	N	1
A222S	S	1
A222V	S	1
A225S	NSP2	1
A225V	NSP3	1
A22V	NSP4	1
A231V	NSP3	1
A231V	NSP4	1
A234V	NSP5	1
A23S	ORF3a	1
A23V	ORF3a	1
A242T	NSP3	1
A247V	NSP2	1
A251T	N	1
A254V	N	1
A256T	NSP3	1
A260S	NSP3	1
A260T	NSP5	1
A260V	NSP5	1
A262S	S	1
A263T	S	1
A263V	S	1
A264S	S	1
A267S	NSP13	1
A26T	NSP2	1
A273S	N	1
A274S	NSP14	1
A274V	NSP3	1
A27V	NSP8	1
A27V	S	1
A283V	NSP15	1
A288T	S	1
A28P	ORF10	1
A28V	ORF10	1
A294S	NSP2	1
A296S	NSP13	1
A298V	NSP4	1
A2S	M	1
A2V	NSP6	1
A302V	NSP2	1
A306V	NSP2	1
A307V	NSP14	1
A307V	NSP4	1
A308S	N	1
A318S	NSP2	1
A318T	NSP2	1
A318V	NSP2	1
A320V	NSP14	1
A323S	NSP14	1
A323V	NSP14	1
A32V	NSP10	1
A333V	NSP3	1
A336T	NSP13	1
A336V	NSP13	1
A336V	NSP2	1
A348S	S	1
A357S	NSP2	1
A358V	NSP3	1
A35S	N	1
A35T	N	1
A360V	NSP2	1
A361T	NSP2	1
A362S	NSP13	1
A362V	NSP13	1
A368S	NSP13	1
A368T	NSP13	1
A368V	NSP13	1
A370V	NSP12b	1
A371V	NSP14	1
A373V	NSP12b	1
A376V	N	1
A380V	NSP4	1
A385V	NSP2	1
A386S	NSP3	1
A386T	NSP2	1
A386T	NSP3	1
A386V	NSP2	1
A386V	NSP3	1
A389V	NSP13	1
A390T	NSP12b	1
A394V	NSP14	1
A398V	N	1
A39D	ORF3a	1
A39T	ORF3a	1
A403V	NSP2	1
A40S	M	1
A411V	NSP2	1
A415V	NSP4	1
A419S	S	1
A419V	N	1
A419V	NSP2	1
A41V	E	1
A41V	NSP6	1
A434V	NSP12b	1
A446V	NSP4	1
A465V	NSP3	1
A469S	NSP13	1
A476V	NSP2	1
A480V	NSP3	1
A488S	NSP2	1
A488S	NSP3	1
A488T	NSP2	1
A4S	NSP12a	1
A505V	NSP13	1
A507T	NSP2	1
A509V	NSP13	1
A510V	NSP2	1
A517V	NSP12b	1
A518T	NSP2	1
A518V	NSP2	1
A51P	ORF8	1
A51S	ORF8	1
A51V	NSP6	1
A51V	ORF8	1
A520D	NSP13	1
A520V	NSP12b	1
A522V	S	1
A524V	NSP3	1
A534V	NSP3	1
A54S	ORF3a	1
A54V	ORF3a	1
A553S	NSP13	1
A55T	ORF8	1
A55V	ORF8	1
A562T	NSP3	1
A570D	S	1
A575S	S	1
A579V	NSP3	1
A598S	NSP13	1
A602T	NSP3	1
A602V	NSP3	1
A63T	M	1
A647S	NSP12b	1
A64S	ORF7a	1
A64T	ORF7a	1
A653V	S	1
A65S	NSP4	1
A65S	ORF8	1
A65T	NSP7	1
A65V	NSP4	1
A65V	ORF8	1
A667V	NSP3	1
A672V	S	1
A67D	S	1
A67S	S	1
A67V	S	1
A688V	S	1
A690V	NSP3	1
A701V	S	1
A706V	S	1
A70V	NSP5	1
A72S	ORF3a	1
A72V	ORF3a	1
A76V	NSP6	1
A783V	S	1
A788V	NSP12b	1
A80V	NSP15	1
A80V	NSP2	1
A81S	M	1
A845S	S	1
A845V	S	1
A846S	S	1
A85V	NSP3	1
A861S	NSP3	1
A861T	NSP3	1
A861V	NSP3	1
A86S	NSP12b	1
A871V	S	1
A876S	S	1
A879S	S	1
A886T	NSP3	1
A886V	NSP3	1
A88V	NSP12b	1
A88V	NSP6	1
A890D	NSP3	1
A892V	S	1
A893V	S	1
A8T	ORF7a	1
A8V	ORF10	1
A8V	ORF7a	1
A90S	N	1
A924V	S	1
A92T	NSP15	1
A92T	NSP4	1
A92V	NSP4	1
A942S	S	1
A94T	NSP15	1
A96V	NSP14	1
A98V	ORF3a	1
A994T	NSP3	1
A99S	ORF3a	1
A99T	NSP3	1
C1015R	NSP3	1
C102F	ORF8	1
C1223Y	NSP3	1
C1243F	S	1
C1247F	S	1
C1247S	S	1
C1248F	S	1
C1347F	NSP3	1
C154F	NSP16	1
C156R	NSP5	1
C197F	NSP6	1
C20R	ORF8	1
C20Y	ORF8	1
C221F	NSP6	1
C23F	NSP9	1
C25F	ORF8	1
C25Y	ORF8	1
C265F	NSP5	1
C265Y	NSP5	1
C272W	NSP14	1
C290F	NSP15	1
C296F	NSP4	1
C296G	NSP3	1
C300Y	NSP5	1
C301F	S	1
C33S	M	1
C41S	ORF7b	1
C44Y	NSP5	1
C452Y	NSP14	1
C688F	NSP12b	1
C81G	ORF3a	1
CI574WL	NSP13	1
D1031N	NSP3	1
D1084A	S	1
D1085Y	NSP3	1
D1115G	NSP3	1
D1118H	S	1
D1146Y	S	1
D1153Y	S	1
D1165G	S	1
D1165Y	S	1
D1184G	S	1
D1199H	S	1
D119E	ORF8	1
D1214Y	NSP3	1
D1225A	NSP3	1
D1225G	NSP3	1
D1276N	NSP3	1
D128H	N	1
D128Y	N	1
D128Y	NSP15	1
D1318G	NSP3	1
D131Y	NSP12b	1
D132G	NSP14	1
D132Y	NSP15	1
D135G	NSP3	1
D138H	S	1
D138Y	S	1
D139G	NSP1	1
D142H	ORF3a	1
D144A	NSP14	1
D144G	NSP1	1
D144G	NSP12b	1
D144H	N	1
D144Y	N	1
D144Y	NSP12b	1
D145Y	NSP12b	1
D155G	NSP2	1
D155G	NSP5	1
D155G	ORF3a	1
D155N	NSP2	1
D155V	ORF3a	1
D155Y	ORF3a	1
D1674G	NSP3	1
D1674N	NSP3	1
D1688G	NSP3	1
D183N	NSP15	1
D209Y	M	1
D215G	S	1
D215H	S	1
D215Y	S	1
D217G	NSP4	1
D217N	NSP4	1
D219Y	NSP15	1
D222Y	ORF3a	1
D22Y	N	1
D238V	ORF3a	1
D23N	NSP2	1
D250E	ORF3a	1
D25N	NSP9	1
D260G	NSP12b	1
D260Y	NSP13	1
D265Y	ORF3a	1
D267E	NSP6	1
D267Y	NSP15	1
D27Y	ORF3a	1
D282N	NSP15	1
D289N	NSP5	1
D295N	NSP12b	1
D309Y	NSP3	1
D30N	NSP14	1
D31Y	ORF10	1
D324Y	NSP14	1
D343G	N	1
D345G	NSP14	1
D345Y	NSP14	1
D34A	NSP5	1
D34S	ORF8	1
D356Y	NSP4	1
D36N	NSP15	1
D371Y	N	1
D375E	NSP14	1
D375Y	NSP14	1
D377Y	N	1
D379N	NSP14	1
D379Y	NSP14	1
D399N	N	1
D39Y	NSP15	1
D3E	M	1
D3G	M	1
D3L	N	1
D3N	M	1
D3V	N	1
D3Y	N	1
D402G	NSP2	1
D405N	S	1
D40Y	NSP2	1
D410G	NSP3	1
D415G	N	1
D427G	S	1
D428H	S	1
D435N	NSP13	1
D464N	NSP2	1
D48N	NSP5	1
D496N	NSP14	1
D50E	NSP4	1
D514G	NSP12b	1
D574N	S	1
D578G	NSP13	1
D614G	S	1
D61L	ORF6	1
D61P	ORF6	1
D61S	ORF6	1
D63G	N	1
D63S	N	1
D663V	S	1
D6G	ORF6	1
D714G	NSP3	1
D729A	NSP3	1
D729G	NSP3	1
D729Y	NSP12b	1
D72N	E	1
D72N	NSP4	1
D75N	NSP1	1
D782N	NSP3	1
D796H	S	1
D796Y	S	1
D808E	S	1
D80G	S	1
D81H	N	1
D821N	NSP3	1
D82N	NSP10	1
D830Y	S	1
D870Y	NSP12b	1
D901G	NSP12b	1
D91E	NSP12b	1
D91V	NSP10	1
D936Y	S	1
D950H	S	1
D950N	S	1
DI41EL	NSP14	1
E102V	NSP1	1
E106Q	ORF8	1
E1073D	NSP3	1
E109G	NSP2	1
E1111A	S	1
E1111K	S	1
E111A	NSP3	1
E1202Q	S	1
E121G	NSP3	1
E1224D	NSP3	1
E122D	NSP3	1
E1252Q	NSP3	1
E1271D	NSP3	1
E1294G	NSP3	1
E132K	S	1
E136D	N	1
E136Q	N	1
E1450K	NSP3	1
E145G	NSP15	1
E14D	NSP3	1
E154K	S	1
E167K	NSP2	1
E170G	NSP15	1
E177D	NSP3	1
E178D	NSP5	1
E1835A	NSP3	1
E194D	ORF3a	1
E19R	ORF8	1
E19V	ORF3a	1
E204D	NSP14	1
E206G	NSP2	1
E217A	NSP16	1
E223G	NSP15	1
E223K	NSP15	1
E226V	ORF3a	1
E22D	ORF7a	1
E233K	NSP15	1
E239D	ORF3a	1
E239Q	ORF3a	1
E261A	NSP13	1
E261D	NSP13	1
E266K	ORF3a	1
E291K	NSP2	1
E2A	NSP1	1
E309K	NSP2	1
E319D	NSP13	1
E31Q	N	1
E324K	NSP3	1
E324Q	S	1
E32D	NSP8	1
E33K	ORF7a	1
E33K	ORF7b	1
E33V	ORF7b	1
E341D	NSP13	1
E365D	NSP13	1
E367D	N	1
E36D	NSP1	1
E378D	N	1
E37D	NSP1	1
E37G	NSP1	1
E382K	NSP3	1
E391D	NSP3	1
E391K	NSP3	1
E3V	ORF7b	1
E405K	NSP3	1
E406V	S	1
E453D	NSP14	1
E460D	NSP2	1
E46V	ORF6	1
E471A	S	1
E471Q	S	1
E484A	S	1
E484G	S	1
E484K	S	1
E484Q	S	1
E484R	S	1
E484T	S	1
E490R	NSP14	1
E493K	NSP2	1
E493K	NSP3	1
E513D	NSP12b	1
E546D	NSP2	1
E546K	NSP2	1
E554G	S	1
E55D	ORF6	1
E563D	NSP2	1
E574K	NSP2	1
E575G	NSP2	1
E583D	S	1
E587K	NSP2	1
E612G	NSP2	1
E617K	NSP2	1
E64D	ORF8	1
E64V	ORF8	1
E725D	S	1
E787K	NSP12b	1
E815D	NSP3	1
E81D	NSP3	1
E867D	NSP12b	1
E87D	NSP1	1
E888K	NSP3	1
E906D	NSP3	1
E92G	ORF7a	1
E92K	ORF8	1
E93K	NSP1	1
E948D	NSP3	1
E96D	S	1
E98K	NSP4	1
EL59GV	ORF8	1
F1052L	S	1
F105S	ORF3a	1
F1142L	NSP3	1
F118L	NSP4	1
F120L	ORF8	1
F120V	ORF8	1
F122V	NSP15	1
F123L	NSP3	1
F1355L	NSP3	1
F13S	ORF7b	1
F143L	NSP1	1
F1503L	NSP3	1
F1569V	NSP3	1
F157L	S	1
F157S	S	1
F1659C	NSP3	1
F16S	ORF8	1
F183L	NSP14	1
F183V	NSP12b	1
F184V	NSP6	1
F186L	S	1
F186S	S	1
F207S	ORF3a	1
F24L	NSP4	1
F263L	NSP15	1
F26C	E	1
F28L	M	1
F2L	S	1
F307L	N	1
F308Y	NSP4	1
F35L	NSP6	1
F375S	NSP4	1
F400I	S	1
F430S	NSP3	1
F43L	ORF3a	1
F455L	NSP2	1
F460L	NSP3	1
F46L	ORF7a	1
F486P	S	1
F486S	S	1
F486V	S	1
F490S	S	1
F63L	ORF7a	1
F6S	ORF7a	1
F735L	NSP3	1
F8S	ORF3a	1
F906P	S	1
G1001S	NSP3	1
G100C	ORF3a	1
G1099S	S	1
G112C	NSP1	1
G113C	NSP16	1
G115C	NSP2	1
G1167A	S	1
G116C	NSP3	1
G116S	NSP4	1
G1171V	S	1
G120R	N	1
G121S	NSP10	1
G1246S	S	1
G1273C	NSP3	1
G1273D	NSP3	1
G12C	NSP2	1
G12D	NSP2	1
G1423C	NSP3	1
G142D	S	1
G142V	S	1
G1440C	NSP3	1
G1447S	NSP3	1
G1447V	NSP3	1
G1451C	NSP3	1
G1504C	NSP3	1
G15S	NSP5	1
G168V	NSP1	1
G170S	NSP13	1
G172C	ORF3a	1
G172V	ORF3a	1
G174D	ORF3a	1
G174D	ORF7a	1
G175D	NSP3	1
G178S	NSP4	1
G17S	NSP9	1
G188S	NSP6	1
G18V	N	1
G196V	ORF3a	1
G19E	N	1
G204R	N	1
G204V	N	1
G206S	NSP13	1
G212D	NSP2	1
G213N	NSP16	1
G214C	N	1
G215C	N	1
G215F	N	1
G219D	NSP12b	1
G224R	ORF3a	1
G224V	ORF3a	1
G236D	N	1
G238C	N	1
G243C	N	1
G243S	N	1
G246S	NSP15	1
G248V	NSP14	1
G251C	ORF3a	1
G251D	ORF3a	1
G251S	ORF3a	1
G251V	ORF3a	1
G252V	S	1
G254R	ORF3a	1
G255E	NSP3	1
G257D	S	1
G257S	S	1
G262C	NSP2	1
G262D	NSP2	1
G262S	NSP2	1
G265C	NSP2	1
G277S	NSP6	1
G283R	NSP5	1
G285C	NSP2	1
G285D	NSP2	1
G301S	NSP3	1
G302S	NSP5	1
G309C	NSP4	1
G30A	N	1
G30S	NSP1	1
G337V	NSP3	1
G339D	NSP2	1
G339D	S	1
G339H	S	1
G339S	NSP2	1
G344D	NSP2	1
G344S	NSP2	1
G34W	N	1
G35V	S	1
G376S	NSP12b	1
G37D	NSP15	1
G38L	ORF7a	1
G38R	ORF7a	1
G38V	ORF7a	1
G423D	NSP2	1
G446D	S	1
G446S	S	1
G44R	ORF3a	1
G458C	NSP2	1
G481I	NSP14	1
G489S	NSP3	1
G496S	S	1
G50R	ORF8	1
G50V	ORF8	1
G517R	NSP2	1
G548C	NSP2	1
G575E	NSP12b	1
G581S	NSP2	1
G59S	NSP1	1
G5E	N	1
G60S	N	1
G64C	NSP7	1
G662C	NSP12b	1
G662S	NSP12b	1
G700D	S	1
G75R	S	1
G75V	S	1
G769V	S	1
G76C	NSP15	1
G76C	NSP3	1
G77C	ORF8	1
G797S	NSP3	1
G7D	NSP1	1
G7S	NSP1	1
G814V	NSP12b	1
G82S	NSP1	1
G88W	NSP2	1
G8E	ORF8	1
G8R	ORF8	1
G946S	NSP3	1
G96V	N	1
G98V	NSP1	1
G9S	NSP6	1
H110Y	NSP1	1
H11Q	NSP6	1
H11Y	NSP6	1
H125Y	M	1
H1274Y	NSP3	1
H1307Y	NSP3	1
H134P	NSP1	1
H13R	NSP1	1
H145Y	N	1
H145Y	NSP2	1
H146N	S	1
H146Q	S	1
H146Y	S	1
H155Y	M	1
H164Y	NSP13	1
H1684L	NSP3	1
H1841Y	NSP3	1
H1880R	NSP3	1
H1880Y	NSP3	1
H194Y	NSP2	1
H204Y	ORF3a	1
H234Y	NSP15	1
H245N	S	1
H245R	NSP13	1
H245R	S	1
H245Y	S	1
H26Y	NSP14	1
H28Y	ORF8	1
H290Y	NSP13	1
H295Y	NSP3	1
H300Y	N	1
H323Q	NSP3	1
H337Y	NSP15	1
H342Y	NSP3	1
H36N	NSP4	1
H36Y	NSP4	1
H37L	ORF7b	1
H37R	ORF7b	1
H3Y	ORF6	1
H40N	ORF8	1
H40Y	ORF8	1
H42Y	ORF7b	1
H455Y	NSP14	1
H45Y	NSP1	1
H47R	ORF7a	1
H47Y	ORF7a	1
H486R	NSP14	1
H49Y	S	1
H604Y	NSP12b	1
H655Y	S	1
H716Y	NSP12b	1
H727Y	NSP3	1
H73Y	ORF7a	1
H78Y	ORF3a	1
H81Y	NSP1	1
H93N	ORF3a	1
H93Y	ORF3a	1
I104M	NSP2	1
I105T	NSP12b	1
I107M	NSP15	1
I1081M	S	1
I1081V	S	1
I10T	ORF7a	1
I10T	ORF8	1
I110V	ORF7a	1
I114T	NSP1	1
I1169F	S	1
I1169V	S	1
I1183V	S	1
I121L	ORF8	1
I121N	ORF8	1
I124V	NSP6	1
I128V	M	1
I131T	N	1
I13M	ORF10	1
I1412T	NSP3	1
I143V	NSP15	1
I1491V	NSP3	1
I14V	ORF6	1
I153V	NSP16	1
I1559T	NSP3	1
I156L	NSP8	1
I156V	NSP8	1
I162T	NSP6	1
I162V	NSP6	1
I1683T	NSP3	1
I168T	NSP6	1
I169L	NSP16	1
I169M	NSP16	1
I169S	NSP6	1
I169T	NSP16	1
I171V	NSP16	1
I187V	NSP3	1
I189S	NSP6	1
I189V	NSP6	1
I18T	ORF6	1
I18V	ORF6	1
I192L	NSP12b	1
I192V	NSP12b	1
I199V	NSP4	1
I201V	M	1
I20M	ORF3a	1
I210V	S	1
I224T	NSP2	1
I232T	ORF3a	1
I233V	S	1
I235M	NSP12b	1
I235T	NSP12b	1
I237T	NSP16	1
I251M	NSP2	1
I26V	ORF6	1
I26V	ORF7b	1
I273T	NSP2	1
I27T	NSP4	1
I293T	NSP2	1
I2V	ORF7b	1
I305V	NSP14	1
I312P	S	1
I334V	NSP13	1
I341T	NSP3	1
I343V	NSP2	1
I35T	ORF3a	1
I35V	ORF3a	1
I377V	NSP4	1
I37T	ORF3a	1
I37V	ORF3a	1
I382V	NSP4	1
I383T	NSP4	1
I388T	NSP3	1
I39T	NSP7	1
I39T	ORF8	1
I42V	NSP14	1
I434T	S	1
I458T	NSP3	1
I458V	NSP3	1
I463V	NSP14	1
I468V	S	1
I479L	NSP2	1
I480V	NSP13	1
I491T	NSP2	1
I4V	ORF10	1
I513V	NSP2	1
I559V	NSP2	1
I560T	NSP2	1
I575T	NSP13	1
I575V	NSP13	1
I57T	NSP12b	1
I58V	NSP2	1
I605V	NSP2	1
I623V	NSP12b	1
I624V	S	1
I68L	S	1
I68T	S	1
I71S	ORF8	1
I71T	ORF8	1
I748M	NSP12b	1
I74V	ORF8	1
I750K	NSP3	1
I76T	M	1
I77V	NSP3	1
I789T	NSP3	1
I78V	NSP5	1
I82T	M	1
I834T	S	1
I870S	S	1
I88V	ORF8	1
I896T	NSP3	1
I95T	NSP1	1
I9T	ORF8	1
K1073N	S	1
K1077N	NSP3	1
K112E	NSP2	1
K1130E	NSP3	1
K1138E	NSP3	1
K1157R	S	1
K1186N	NSP3	1
K1186R	NSP3	1
K1191N	S	1
K120N	NSP1	1
K1241E	NSP3	1
K1245R	S	1
K1290N	NSP3	1
K1325R	NSP3	1
K1386R	NSP3	1
K141N	NSP1	1
K142R	NSP2	1
K147E	S	1
K160R	NSP16	1
K1679N	NSP3	1
K1693N	NSP3	1
K16N	ORF3a	1
K1771R	NSP3	1
K1804N	NSP3	1
K1804Q	NSP3	1
K182N	NSP16	1
K182R	S	1
K1909R	NSP3	1
K1943R	NSP3	1
K215R	NSP3	1
K219R	NSP2	1
K21N	ORF3a	1
K248N	N	1
K24N	NSP16	1
K259R	NSP15	1
K270R	NSP6	1
K278N	NSP2	1
K294Q	NSP3	1
K300N	S	1
K316R	NSP15	1
K317V	NSP2	1
K320E	NSP2	1
K333R	NSP2	1
K338R	NSP2	1
K344Q	NSP15	1
K349N	NSP14	1
K34N	NSP15	1
K361R	N	1
K367R	NSP3	1
K36N	NSP9	1
K370R	N	1
K373N	N	1
K379M	NSP3	1
K37N	NSP8	1
K384N	NSP3	1
K384Q	NSP3	1
K387R	N	1
K388R	N	1
K38R	NSP3	1
K399E	NSP4	1
K405E	N	1
K412N	NSP3	1
K413R	NSP3	1
K414T	NSP13	1
K417N	S	1
K417T	S	1
K443R	NSP2	1
K444N	S	1
K444R	S	1
K444T	S	1
K454N	NSP2	1
K456N	NSP2	1
K460R	NSP13	1
K469N	NSP12b	1
K47R	NSP1	1
K489N	NSP2	1
K489R	NSP2	1
K48N	ORF6	1
K500N	NSP2	1
K501E	NSP3	1
K50N	NSP12b	1
K50R	NSP12b	1
K528R	S	1
K530N	NSP3	1
K546R	NSP3	1
K5E	NSP5	1
K614E	NSP2	1
K618N	NSP2	1
K61E	NSP14	1
K66N	ORF3a	1
K67N	ORF3a	1
K72R	NSP8	1
K790R	S	1
K795R	S	1
K79R	NSP8	1
K81N	NSP2	1
K825R	S	1
K82E	NSP12b	1
K82R	NSP12b	1
K82T	NSP12b	1
K839E	NSP3	1
K854N	S	1
K871R	NSP3	1
K902N	NSP3	1
K90R	NSP5	1
K95R	NSP10	1
K977Q	NSP3	1
K97E	S	1
L101F	ORF3a	1
L1034S	NSP3	1
L1035F	NSP3	1
L106F	NSP4	1
L106F	ORF3a	1
L1078F	NSP3	1
L108F	ORF3a	1
L116F	ORF7a	1
L11F	ORF7b	1
L1200F	S	1
L1221F	NSP3	1
L1244F	NSP3	1
L1244F	S	1
L1244I	NSP3	1
L125F	NSP6	1
L1265F	S	1
L126F	NSP16	1
L127F	ORF3a	1
L129V	M	1
L1304F	NSP3	1
L1328F	NSP3	1
L133F	NSP10	1
L140F	ORF3a	1
L141F	S	1
L142F	NSP6	1
L142S	NSP3	1
L1435K	NSP3	1
L146F	NSP6	1
L151F	NSP3	1
L1525F	NSP3	1
L157F	NSP14	1
L15F	ORF3a	1
L162F	NSP15	1
L167F	N	1
L167F	NSP6	1
L169F	NSP8	1
L169S	NSP2	1
L177F	NSP14	1
L177I	NSP1	1
L1791F	NSP3	1
L17F	M	1
L1802V	NSP3	1
L189I	S	1
L18F	S	1
L193I	NSP4	1
L207F	NSP6	1
L212C	S	1
L212I	S	1
L219I	N	1
L220I	NSP5	1
L220R	NSP5	1
L22F	NSP6	1
L230F	N	1
L231F	NSP6	1
L239F	NSP6	1
L249F	S	1
L249S	S	1
L24F	NSP2	1
L251M	NSP15	1
L256F	NSP13	1
L260F	NSP6	1
L263S	NSP4	1
L264F	NSP4	1
L270F	NSP2	1
L270I	NSP2	1
L271F	NSP2	1
L297F	NSP4	1
L303F	S	1
L30I	NSP5	1
L312F	NSP3	1
L314S	NSP2	1
L325F	NSP13	1
L325V	NSP13	1
L32I	ORF7b	1
L349M	NSP4	1
L353F	NSP4	1
L353P	NSP2	1
L357F	NSP3	1
L357I	NSP12b	1
L35P	ORF6	1
L368I	NSP3	1
L368I	S	1
L372F	NSP2	1
L372P	NSP2	1
L37F	NSP6	1
L37F	ORF10	1
L37P	ORF10	1
L383I	NSP14	1
L398P	NSP4	1
L400F	NSP2	1
L409F	NSP14	1
L40F	ORF6	1
L41F	ORF3a	1
L41P	ORF3a	1
L41R	ORF3a	1
L42F	NSP9	1
L438F	NSP4	1
L438P	NSP4	1
L43S	NSP6	1
L441I	S	1
L452M	S	1
L452Q	S	1
L452R	S	1
L455F	S	1
L493S	NSP14	1
L4F	NSP1	1
L4F	ORF7b	1
L501F	NSP2	1
L508F	NSP2	1
L50F	NSP5	1
L51I	E	1
L52F	ORF3a	1
L536F	NSP2	1
L53F	ORF3a	1
L54F	S	1
L54P	NSP14	1
L550F	NSP2	1
L553I	NSP2	1
L557F	NSP3	1
L581F	NSP13	1
L5F	S	1
L60F	ORF8	1
L60S	ORF8	1
L627F	NSP12b	1
L64F	NSP1	1
L64I	NSP1	1
L67S	NSP5	1
L67V	NSP5	1
L689F	NSP3	1
L6S	ORF7b	1
L71F	NSP7	1
L728I	NSP3	1
L72F	NSP3	1
L72P	NSP3	1
L738F	NSP3	1
L73I	ORF3a	1
L752F	S	1
L75F	NSP5	1
L761I	NSP3	1
L81F	NSP12b	1
L829I	NSP12b	1
L84S	ORF8	1
L85F	ORF3a	1
L865F	NSP3	1
L86F	ORF3a	1
L87F	M	1
L89F	NSP5	1
L8F	S	1
L92F	NSP1	1
L938F	S	1
L93I	M	1
L944F	NSP3	1
L94F	ORF3a	1
L94I	ORF3a	1
L94P	ORF3a	1
L95F	ORF8	1
L95S	ORF3a	1
L96F	ORF7a	1
L981F	S	1
M101V	NSP12b	1
M109I	M	1
M115I	NSP12b	1
M1229I	S	1
M1237I	S	1
M1237T	S	1
M1351V	NSP3	1
M135V	NSP2	1
M141V	NSP2	1
M1436I	NSP3	1
M143I	NSP6	1
M1441I	NSP3	1
M153I	NSP14	1
M153I	S	1
M153T	S	1
M1547I	NSP3	1
M164I	NSP6	1
M174V	NSP8	1
M177I	S	1
M1856I	NSP3	1
M1901I	NSP3	1
M192V	NSP6	1
M19T	ORF6	1
M1I	ORF3a	1
M1I	ORF6	1
M20I	NSP16	1
M210I	N	1
M233I	NSP13	1
M233V	NSP13	1
M234I	N	1
M235I	NSP5	1
M274I	NSP13	1
M276I	NSP5	1
M302V	NSP4	1
M315I	NSP14	1
M330I	NSP15	1
M330T	NSP15	1
M33I	NSP4	1
M366I	NSP4	1
M366T	NSP4	1
M366V	NSP4	1
M375V	NSP3	1
M378I	NSP13	1
M405I	NSP2	1
M411I	N	1
M474I	NSP13	1
M500I	NSP14	1
M501I	NSP14	1
M55I	NSP8	1
M560I	NSP3	1
M576I	NSP13	1
M58L	ORF6	1
M620I	NSP12b	1
M626V	NSP2	1
M62I	NSP14	1
M657I	NSP12b	1
M659I	NSP12b	1
M72I	NSP14	1
M747I	NSP12b	1
M768I	NSP3	1
M829I	NSP3	1
M83T	NSP6	1
M84V	NSP3	1
M890I	NSP12b	1
M893I	NSP12b	1
M915R	NSP12b	1
M951V	NSP3	1
N100S	NSP8	1
N101K	NSP16	1
N1074S	S	1
N1086T	NSP3	1
N114T	NSP10	1
N116S	NSP13	1
N1177H	NSP3	1
N118S	NSP8	1
N1192S	S	1
N1205S	NSP3	1
N1264S	NSP3	1
N1293D	NSP3	1
N1293S	NSP3	1
N129D	NSP14	1
N129S	NSP12b	1
N129T	NSP14	1
N131S	NSP4	1
N1322P	NSP3	1
N1329D	NSP3	1
N1383S	NSP3	1
N140I	N	1
N144Y	ORF3a	1
N148T	S	1
N148Y	S	1
N1587D	NSP3	1
N164K	S	1
N174I	NSP6	1
N180S	NSP5	1
N185I	S	1
N203S	NSP4	1
N208S	NSP3	1
N211I	S	1
N211K	S	1
N238K	NSP5	1
N244S	NSP4	1
N268S	NSP13	1
N28D	NSP8	1
N290D	NSP2	1
N290I	NSP2	1
N306S	NSP14	1
N34H	ORF6	1
N34I	ORF10	1
N354D	S	1
N354S	NSP3	1
N405T	NSP12b	1
N40S	NSP10	1
N423S	NSP4	1
N43I	NSP16	1
N43S	ORF7a	1
N440K	S	1
N444S	NSP3	1
N450D	S	1
N450K	S	1
N460K	S	1
N476S	NSP4	1
N4S	N	1
N501Y	S	1
N503K	NSP13	1
N51D	NSP3	1
N51S	NSP3	1
N556S	S	1
N618Y	NSP3	1
N62D	NSP15	1
N62S	NSP15	1
N658S	S	1
N65S	NSP5	1
N66K	E	1
N679D	S	1
N679K	S	1
N679R	S	1
N703S	S	1
N74S	M	1
N758T	NSP3	1
N764K	S	1
N854D	NSP3	1
N856K	S	1
N8S	N	1
N902K	NSP12b	1
N969K	S	1
N969R	S	1
N98S	NSP2	1
N9Y	NSP13	1
P104L	ORF3a	1
P104S	ORF3a	1
P1061L	NSP3	1
P108L	NSP3	1
P108L	NSP5	1
P108S	NSP5	1
P108T	NSP3	1
P1093S	NSP3	1
P10S	NSP8	1
P10S	ORF10	1
P1103L	NSP3	1
P1103Q	NSP3	1
P1103S	NSP3	1
P111T	NSP15	1
P1132L	NSP3	1
P1143S	S	1
P1159L	NSP3	1
P1159S	NSP3	1
P1162L	S	1
P1162S	S	1
P1200S	NSP3	1
P1228L	NSP3	1
P1228S	NSP3	1
P1237S	NSP3	1
P125L	NSP3	1
P125S	NSP2	1
P125S	NSP3	1
P1261S	NSP3	1
P1263L	S	1
P1292S	NSP3	1
P129L	NSP2	1
P129S	NSP2	1
P1316S	NSP3	1
P132H	NSP5	1
P132Y	NSP5	1
P134S	NSP16	1
P136L	NSP10	1
P136S	NSP10	1
P1377S	NSP3	1
P13F	N	1
P13L	N	1
P13S	N	1
P140S	NSP14	1
P141S	NSP3	1
P1442L	NSP3	1
P1469S	NSP3	1
P151L	N	1
P151L	NSP14	1
P151S	N	1
P153L	NSP3	1
P153S	NSP3	1
P160S	NSP12b	1
P162H	N	1
P168L	N	1
P168Q	N	1
P168S	N	1
P172H	NSP13	1
P172S	NSP13	1
P1787S	NSP3	1
P178L	ORF3a	1
P178S	NSP8	1
P181S	NSP2	1
P1867T	NSP3	1
P187S	NSP4	1
P191S	NSP2	1
P192S	NSP3	1
P198S	NSP6	1
P199L	N	1
P199S	N	1
P203L	NSP14	1
P205L	NSP15	1
P205S	NSP15	1
P209L	S	1
P20L	N	1
P215L	NSP16	1
P218L	NSP12b	1
P236L	NSP16	1
P236S	NSP16	1
P240S	ORF3a	1
P241L	NSP5	1
P241S	NSP5	1
P251H	NSP16	1
P258L	ORF3a	1
P261S	NSP6	1
P267L	ORF3a	1
P267S	ORF3a	1
P26S	S	1
P270L	NSP15	1
P274S	ORF3a	1
P279Q	N	1
P282L	NSP6	1
P297S	NSP14	1
P2L	NSP3	1
P300L	NSP13	1
P314F	NSP12b	1
P314L	NSP12b	1
P326L	N	1
P326L	NSP13	1
P327L	NSP14	1
P327S	NSP14	1
P330L	S	1
P330S	S	1
P340S	NSP3	1
P344L	N	1
P344S	N	1
P34L	ORF7a	1
P34S	ORF7a	1
P352L	NSP2	1
P364L	N	1
P364Q	N	1
P365L	N	1
P365S	N	1
P368L	N	1
P368S	N	1
P36S	ORF8	1
P37S	NSP10	1
P383L	N	1
P383S	N	1
P38S	ORF8	1
P395L	NSP3	1
P402S	NSP3	1
P412S	NSP14	1
P419S	NSP13	1
P42L	ORF3a	1
P43S	NSP14	1
P443S	NSP14	1
P446L	NSP2	1
P447L	NSP3	1
P44L	NSP6	1
P45L	ORF7a	1
P46L	NSP14	1
P46S	N	1
P46S	NSP14	1
P47L	NSP13	1
P48L	ORF7a	1
P491S	NSP13	1
P503S	NSP3	1
P504L	NSP13	1
P504S	NSP13	1
P529L	NSP13	1
P529Q	NSP13	1
P53L	NSP13	1
P53S	NSP13	1
P561H	S	1
P561S	S	1
P568L	NSP2	1
P56S	ORF8	1
P57L	NSP9	1
P57L	ORF6	1
P57S	NSP9	1
P589S	NSP2	1
P624L	NSP2	1
P62S	NSP1	1
P654S	NSP3	1
P65S	NSP15	1
P662C	NSP3	1
P679L	NSP3	1
P67L	NSP3	1
P67S	N	1
P67T	N	1
P681H	S	1
P681R	S	1
P6L	N	1
P6T	N	1
P70L	NSP14	1
P71L	E	1
P71L	NSP9	1
P71T	E	1
P77L	NSP13	1
P78S	NSP13	1
P793S	S	1
P80H	NSP1	1
P80L	NSP1	1
P80L	NSP9	1
P80R	N	1
P80S	NSP9	1
P812S	S	1
P822L	NSP3	1
P822S	NSP3	1
P82S	S	1
P83L	NSP9	1
P841A	NSP3	1
P841L	NSP3	1
P841S	NSP3	1
P84L	NSP10	1
P84L	ORF7a	1
P84S	NSP10	1
P84S	ORF7a	1
P85L	NSP12b	1
P85L	ORF8	1
P85S	NSP12b	1
P85S	ORF8	1
P874L	NSP3	1
P874S	NSP3	1
P8S	NSP10	1
P968L	NSP3	1
P968S	NSP3	1
P96S	NSP2	1
P985S	NSP3	1
P99S	ORF7a	1
Q1005H	S	1
Q1113K	S	1
Q1125R	NSP3	1
Q1201K	S	1
Q1208E	S	1
Q14H	S	1
Q152L	NSP2	1
Q160R	NSP6	1
Q175H	NSP15	1
Q17K	ORF3a	1
Q183E	S	1
Q183H	S	1
Q185H	M	1
Q185H	ORF3a	1
Q185R	M	1
Q185R	ORF3a	1
Q19E	M	1
Q200R	NSP4	1
Q203H	NSP3	1
Q213H	ORF3a	1
Q218H	S	1
Q229H	N	1
Q22H	NSP14	1
Q238H	NSP16	1
Q23H	ORF8	1
Q23K	ORF8	1
Q241K	N	1
Q242R	N	1
Q244H	NSP15	1
Q257H	NSP6	1
Q27L	ORF8	1
Q283E	NSP12b	1
Q289H	N	1
Q299K	NSP5	1
Q29L	ORF8	1
Q306L	N	1
Q31R	NSP7	1
Q321P	NSP2	1
Q346H	NSP2	1
Q34H	NSP7	1
Q35P	ORF7b	1
Q36R	NSP10	1
Q376K	NSP2	1
Q384R	N	1
Q389H	N	1
Q390H	N	1
Q406R	N	1
Q414H	S	1
Q418H	N	1
Q435R	NSP12b	1
Q458L	NSP14	1
Q470R	NSP13	1
Q474R	NSP3	1
Q491L	NSP4	1
Q493E	S	1
Q493R	S	1
Q498R	S	1
Q51L	ORF6	1
Q52L	S	1
Q537L	NSP13	1
Q57H	ORF3a	1
Q585H	NSP3	1
Q607H	S	1
Q613H	S	1
Q63P	NSP7	1
Q66H	NSP1	1
Q675H	S	1
Q677H	S	1
Q677P	S	1
Q677R	S	1
Q72H	ORF8	1
Q76P	ORF7a	1
Q774R	NSP3	1
Q804L	S	1
Q813H	NSP12b	1
Q83K	N	1
Q83R	N	1
Q866R	NSP12b	1
Q895E	S	1
Q913H	S	1
Q94H	ORF7a	1
Q94K	ORF7a	1
Q94R	ORF7a	1
Q954H	S	1
Q995H	NSP3	1
Q9H	N	1
Q9L	N	1
QH322LN	NSP3	1
R101H	ORF8	1
R102G	S	1
R107G	NSP2	1
R115C	ORF8	1
R115H	ORF8	1
R115L	ORF8	1
R119K	NSP2	1
R124C	NSP1	1
R1341W	NSP3	1
R134L	ORF3a	1
R134S	NSP10	1
R135K	NSP15	1
R146C	M	1
R146H	M	1
R14C	N	1
R158L	M	1
R185L	N	1
R186C	NSP13	1
R188Q	NSP12b	1
R190S	S	1
R191C	N	1
R203K	N	1
R203M	N	1
R209I	N	1
R214L	S	1
R214S	S	1
R216C	NSP16	1
R216N	NSP16	1
R216S	NSP16	1
R218C	NSP2	1
R233C	NSP6	1
R246L	NSP2	1
R24C	NSP1	1
R24L	ORF10	1
R276C	NSP12b	1
R276H	NSP12b	1
R27C	NSP2	1
R289H	NSP14	1
R29C	NSP1	1
R303H	NSP13	1
R30S	NSP3	1
R32C	N	1
R346K	S	1
R346T	S	1
R352C	NSP3	1
R357K	S	1
R362L	NSP2	1
R370H	NSP2	1
R380C	NSP2	1
R392C	NSP13	1
R39K	NSP9	1
R400S	NSP4	1
R408S	S	1
R44K	M	1
R46K	NSP2	1
R485I	NSP14	1
R48G	ORF8	1
R4C	NSP2	1
R51H	NSP8	1
R51L	NSP8	1
R52I	ORF8	1
R544S	NSP2	1
R55H	NSP4	1
R5I	NSP6	1
R649K	NSP3	1
R68I	ORF3a	1
R712C	NSP12b	1
R717K	NSP12b	1
R73C	NSP1	1
R741H	NSP12b	1
R741S	NSP12b	1
R765C	S	1
R78C	NSP4	1
R78M	S	1
R78S	S	1
R81I	NSP14	1
R81K	NSP14	1
R89I	ORF7a	1
R90K	NSP15	1
R93C	NSP6	1
R97G	NSP4	1
R98S	NSP14	1
R99C	NSP1	1
RG203KQ	N	1
RG203KR	N	1
S1003G	S	1
S100P	NSP3	1
S1054N	NSP3	1
S1055A	S	1
S1106N	NSP3	1
S112L	S	1
S1134L	NSP3	1
S1170F	S	1
S1204L	NSP3	1
S1206L	NSP3	1
S121L	NSP5	1
S122A	NSP2	1
S122F	NSP2	1
S122Y	NSP2	1
S1252P	S	1
S1265I	NSP3	1
S126L	NSP3	1
S1285F	NSP3	1
S12C	S	1
S12F	S	1
S135N	NSP1	1
S135R	NSP1	1
S1367G	NSP3	1
S1370F	NSP3	1
S1375F	NSP3	1
S137I	NSP14	1
S137L	NSP4	1
S1387G	NSP3	1
S138L	NSP2	1
S1406F	NSP3	1
S1424F	NSP3	1
S1437F	NSP3	1
S1475C	NSP3	1
S147G	NSP15	1
S148F	NSP3	1
S148Y	NSP3	1
S1494L	NSP3	1
S1495P	NSP3	1
S1534R	NSP3	1
S155T	S	1
S1589P	NSP3	1
S158F	NSP5	1
S15G	ORF10	1
S161I	NSP15	1
S161R	NSP15	1
S163F	NSP4	1
S165F	ORF3a	1
S166G	NSP1	1
S166L	ORF3a	1
S166N	NSP3	1
S1670F	NSP3	1
S1682F	NSP3	1
S16G	E	1
S170P	NSP6	1
S1717L	NSP3	1
S171L	ORF3a	1
S1734P	NSP3	1
S1738A	NSP3	1
S1740P	NSP3	1
S1807F	NSP3	1
S1813P	NSP3	1
S1843F	NSP3	1
S1877N	NSP3	1
S187L	N	1
S193I	N	1
S194L	N	1
S196A	NSP2	1
S196L	NSP2	1
S197I	M	1
S197L	N	1
S197P	NSP4	1
S201N	N	1
S202I	N	1
S202N	N	1
S205C	ORF3a	1
S209F	NSP4	1
S209L	ORF3a	1
S216P	ORF3a	1
S220N	NSP12b	1
S221A	S	1
S221L	S	1
S235F	N	1
S238G	NSP4	1
S23F	ORF10	1
S248G	NSP2	1
S248N	NSP2	1
S24L	ORF8	1
S24P	ORF8	1
S253P	ORF3a	1
S255F	S	1
S256L	S	1
S259A	NSP13	1
S259L	NSP13	1
S25L	NSP7	1
S261L	NSP15	1
S263F	NSP2	1
S26A	NSP7	1
S26F	NSP7	1
S26L	ORF3a	1
S284G	NSP3	1
S284N	NSP3	1
S287L	NSP15	1
S288F	NSP15	1
S288N	NSP3	1
S292G	NSP16	1
S299F	NSP2	1
S299Y	NSP2	1
S2G	NSP16	1
S2Y	N	1
S301F	NSP2	1
S308A	NSP15	1
S31L	ORF7b	1
S327L	N	1
S32L	NSP2	1
S33F	N	1
S33I	N	1
S33I	NSP16	1
S34F	NSP1	1
S34Y	NSP1	1
S350L	NSP13	1
S351I	NSP2	1
S358A	NSP2	1
S369F	NSP14	1
S36N	NSP2	1
S36P	NSP13	1
S370L	NSP3	1
S371F	S	1
S371L	S	1
S373P	S	1
S374F	NSP14	1
S375F	S	1
S377N	NSP3	1
S395G	NSP4	1
S3T	NSP1	1
S403L	NSP3	1
S40L	NSP1	1
S40L	NSP4	1
S40L	ORF3a	1
S410I	NSP4	1
S410T	NSP4	1
S412I	N	1
S412R	N	1
S413I	N	1
S413L	N	1
S413R	N	1
S416A	N	1
S416L	N	1
S41F	NSP8	1
S425F	NSP12b	1
S430L	NSP2	1
S432G	NSP4	1
S43P	ORF8	1
S44P	ORF7a	1
S450G	NSP14	1
S468L	NSP13	1
S46F	NSP5	1
S477I	S	1
S477N	S	1
S481L	NSP4	1
S494C	NSP2	1
S494G	NSP2	1
S494P	S	1
S4F	M	1
S50P	ORF6	1
S512F	NSP2	1
S517C	NSP13	1
S535P	NSP13	1
S543A	NSP3	1
S543F	NSP2	1
S543P	NSP3	1
S55F	E	1
S58N	ORF3a	1
S598N	NSP12b	1
S5L	ORF7b	1
S638I	NSP12b	1
S673G	S	1
S67F	ORF8	1
S680Y	S	1
S686R	S	1
S688L	NSP3	1
S689G	S	1
S689M	S	1
S689R	S	1
S692F	NSP3	1
S697F	NSP3	1
S69F	NSP3	1
S69P	ORF8	1
S6A	NSP12a	1
S6L	NSP12a	1
S700C	NSP12b	1
S704L	S	1
S730F	S	1
S74F	ORF3a	1
S74L	NSP13	1
S74P	NSP13	1
S76F	NSP8	1
S786Y	NSP12b	1
S80G	NSP13	1
S813I	S	1
S81P	ORF7a	1
S83L	ORF7a	1
S85N	NSP8	1
S884F	S	1
S92P	ORF3a	1
S939F	S	1
S93F	NSP3	1
S943P	S	1
S943R	S	1
S982A	S	1
S98F	ORF7a	1
S98F	S	1
SG176CC	NSP6	1
T1004I	NSP3	1
T1009I	S	1
T101I	NSP10	1
T1022I	NSP3	1
T1027I	S	1
T102I	NSP10	1
T1036I	NSP3	1
T1072A	NSP3	1
T109I	NSP9	1
T10N	ORF6	1
T1117I	S	1
T111I	ORF7a	1
T1127A	NSP3	1
T112I	NSP15	1
T113I	NSP14	1
T114A	NSP15	1
T114N	NSP4	1
T11A	E	1
T11A	ORF7a	1
T11A	ORF8	1
T11I	ORF8	1
T11K	ORF8	1
T1203I	NSP3	1
T120I	ORF7a	1
T123I	NSP8	1
T124I	NSP8	1
T1251I	NSP3	1
T1269I	NSP3	1
T1273I	S	1
T1275I	NSP3	1
T127A	NSP3	1
T127A	NSP6	1
T127I	NSP13	1
T127I	NSP3	1
T127N	NSP13	1
T12I	NSP1	1
T12I	NSP10	1
T12I	ORF3a	1
T1303I	NSP3	1
T1306I	NSP3	1
T132I	NSP12b	1
T1334I	NSP3	1
T1335I	NSP3	1
T133I	NSP3	1
T1340A	NSP3	1
T1356I	NSP3	1
T135I	N	1
T135P	N	1
T1363A	NSP3	1
T1365I	NSP3	1
T1379I	NSP3	1
T140I	NSP16	1
T141S	N	1
T143I	NSP4	1
T1446I	NSP3	1
T144V	NSP15	1
T145I	NSP8	1
T1462I	NSP3	1
T1465I	NSP3	1
T147I	NSP3	1
T147I	NSP4	1
T148I	NSP8	1
T148N	NSP8	1
T149P	NSP2	1
T151I	NSP16	1
T151I	ORF3a	1
T153I	NSP13	1
T1601I	NSP3	1
T165I	N	1
T166I	N	1
T166I	NSP2	1
T1677I	NSP3	1
T16I	NSP14	1
T16N	NSP14	1
T170I	NSP1	1
T170I	NSP2	1
T175I	ORF3a	1
T175M	M	1
T1793I	NSP3	1
T1793P	NSP3	1
T1797I	NSP3	1
T17I	NSP12b	1
T181A	NSP6	1
T181I	NSP3	1
T181I	NSP6	1
T1830I	NSP3	1
T183I	NSP3	1
[truncated: 425 more rows]
