# Supplementary material for: Behavioral Dynamics, Genomic Insights, and Social Drivers of SARS-CoV-2 Waves and Variants in Cali, Colombia (2020–2023)
Source: Viruses. 2025 May 30;17(6):800. doi: 10.3390/v17060800 (PMC12197799; doi:10.3390/v17060800)
Supplement: Supplementary file 1 [file viruses-17-00800-s001.zip › Table_S1.xlsx]

## Sheet: Table_S1
Virus name	Accession ID	Collection date	Gender	Patient age	Patient status	Specimen	Additional host information	Nextclade	PANGO
hCoV-19/Colombia/VAC-CABANA-COL-UdeA-UCR-INCIENSA-ITV-UBA-UGA-IMSS-UPC-G031092/2021	EPI_ISL_10072027	2021-10-04	Female	34		Pharyngeal/nasopharyngeal swab		21J	AY.43
hCoV-19/Colombia/VAC-CABANA-COL-UdeA-UCR-INCIENSA-ITV-UBA-UGA-IMSS-UPC-G031492/2021	EPI_ISL_10072036	2021-10-19	Female	63		Pharyngeal/nasopharyngeal swab		21J	AY.44
hCoV-19/Colombia/VAC-CABANA-COL-UdeA-UCR-INCIENSA-ITV-UBA-UGA-IMSS-UPC-G031668/2021	EPI_ISL_10080397	2021-10-25	Male	35		Pharyngeal/nasopharyngeal swab		21H	B.1.621.2
hCoV-19/Colombia/VAC-CSB-1005891890/2022	EPI_ISL_10594725	2022-01-02	Male	20	Alive	Nasopharyngeal and Oropharyngeal swab		21K	BA.1
hCoV-19/Colombia/VAC-CSB-1130682649/2022	EPI_ISL_10594726	2022-01-02	Female	32	Alive	Nasopharyngeal and Oropharyngeal swab		21K	BA.1.1
hCoV-19/Colombia/VAC-CSB-1113651029/2022	EPI_ISL_10594727	2022-01-12	Female	29	Alive	Nasopharyngeal and Oropharyngeal swab		21K	BA.1.1
hCoV-19/Colombia/VAC-CSB-66916936/2022	EPI_ISL_10594729	2022-01-01	Female	47	Alive	Nasopharyngeal and Oropharyngeal swab		21K	BA.1.1
hCoV-19/Colombia/VAC-CSB-1010226761/2022	EPI_ISL_10594730	2022-01-01	Male	25	Alive	Nasopharyngeal and Oropharyngeal swab		21K	BA.1.1
hCoV-19/Colombia/VAC-CSB-29179993/2021	EPI_ISL_10594732	2021-12-31	Female	41	Alive	Nasopharyngeal and Oropharyngeal swab		21K	BA.1.1
hCoV-19/Colombia/VAC-CSB-1144160693/2022	EPI_ISL_10594733	2022-01-30	Female	28	Alive	Nasopharyngeal and Oropharyngeal swab		21K	BA.1.15
hCoV-19/Colombia/VAC-CSB-1107531244/2022	EPI_ISL_10594734	2022-01-03	Male	21	Alive	Nasopharyngeal and Oropharyngeal swab		21K	BA.1.1
hCoV-19/Colombia/VAC-CSB-1032458170/2022	EPI_ISL_10594735	2022-01-03	Female	28	Alive	Nasopharyngeal and Oropharyngeal swab		21K	BA.1.1
hCoV-19/Colombia/VAC-CSB-31321799/2021	EPI_ISL_10594736	2021-12-29	Female	38	Alive	Nasopharyngeal and Oropharyngeal swab		21K	BA.1.1
hCoV-19/Colombia/VAC-CSB-1144031933/2022	EPI_ISL_10594737	2022-01-03	Female	32	Alive	Nasopharyngeal and Oropharyngeal swab		21K	BA.1.1
hCoV-19/Colombia/VAC-CSB-31250852/2022	EPI_ISL_10594738	2022-01-01	Female	68	Alive	Nasopharyngeal and Oropharyngeal swab		21K	BA.1.1
hCoV-19/Colombia/VAC-CSB-1005892465/2022	EPI_ISL_10594739	2022-01-03	Male	18	Alive	Nasopharyngeal and Oropharyngeal swab		21K	BA.1.1
hCoV-19/Colombia/VAC-CSB-66919900/2021	EPI_ISL_10594740	2021-12-29	Female	46	Alive	Nasopharyngeal and Oropharyngeal swab		21K	BA.1.1
hCoV-19/Colombia/VAC-CSB-1109926726/2022	EPI_ISL_10594741	2022-01-02	Male	9	Alive	Nasopharyngeal and Oropharyngeal swab		21K	BA.1.1
hCoV-19/Colombia/VAC-CSB-1144065828/2022	EPI_ISL_10594742	2022-01-01	Female	28	Alive	Nasopharyngeal and Oropharyngeal swab		21K	BA.1
hCoV-19/Colombia/VAC-CSB-16362635/2022	EPI_ISL_10594743	2022-01-02	Male	55	Alive	Nasopharyngeal and Oropharyngeal swab		21K	BA.1
hCoV-19/Colombia/VAC-CSB-1234193441/2022	EPI_ISL_10594744	2022-01-12	Female	22	Alive	Nasopharyngeal and Oropharyngeal swab		21K	BA.1
hCoV-19/Colombia/VAC-CSB-1005898264/2021	EPI_ISL_10594745	2021-12-29	Female	19	Alive	Nasopharyngeal and Oropharyngeal swab		21K	BA.1.1
hCoV-19/Colombia/VAC-CSB-19118603/2022	EPI_ISL_10594746	2022-01-02	Male	71	Alive	Nasopharyngeal and Oropharyngeal swab		21K	BA.1.1
hCoV-19/Colombia/VAC-CSB-67010603/2021	EPI_ISL_10594747	2021-12-31	Female	43	Alive	Nasopharyngeal and Oropharyngeal swab		21K	BA.1.1
hCoV-19/Colombia/VAC-CSB-1144079554/2022	EPI_ISL_10594748	2022-01-22	Male	25	Alive	Nasopharyngeal and Oropharyngeal swab		21K	BA.1.15
hCoV-19/Colombia/VAC-CSB-10490732/2022	EPI_ISL_10594749	2022-01-02	Male	45	Alive	Nasopharyngeal and Oropharyngeal swab		21K	BA.1.1
hCoV-19/Colombia/VAC-CSB-31947468/2022	EPI_ISL_10594750	2022-01-30	Female	54	Alive	Nasopharyngeal and Oropharyngeal swab		21K	BA.1.1
hCoV-19/Colombia/VAC-CSB-38555110/2021	EPI_ISL_10594751	2021-12-29	Female	41	Alive	Nasopharyngeal and Oropharyngeal swab		21K	BA.1
hCoV-19/Colombia/VAC-CSB-1130608178/2022	EPI_ISL_10594752	2022-01-03	Female	35	Alive	Nasopharyngeal and Oropharyngeal swab		21K	BA.1.1
hCoV-19/Colombia/VAC-CSB-94061108/2021	EPI_ISL_10594753	2021-12-29	Male	39	Alive	Nasopharyngeal and Oropharyngeal swab		21K	BA.1.1
hCoV-19/Colombia/VAC-CSB-1062282996/2021	EPI_ISL_10594754	2021-12-31	Male	34	Alive	Nasopharyngeal and Oropharyngeal swab		21K	BA.1.1
hCoV-19/Colombia/VAC-CSB-31144375/2021	EPI_ISL_10594755	2021-12-29	Female	67	Alive	Nasopharyngeal and Oropharyngeal swab		21K	BA.1.1
hCoV-19/Colombia/VAC-CSB-11806448/2022	EPI_ISL_10594757	2022-01-03	Male	42	Alive	Nasopharyngeal and Oropharyngeal swab		21K	BA.1.1
hCoV-19/Colombia/VAC-CSB-1005892405/2022	EPI_ISL_10594758	2022-01-04	Female	18	Alive	Nasopharyngeal and Oropharyngeal swab		21K	BA.1.1
hCoV-19/Colombia/VAC-CSB-94531583/2022	EPI_ISL_10594759	2022-01-02	Male	42	Alive	Nasopharyngeal and Oropharyngeal swab		21K	BA.1.1
hCoV-19/Colombia/VAC-CSB-94459921/2022	EPI_ISL_10594760	2022-01-02	Male	45	Alive	Nasopharyngeal and Oropharyngeal swab		21K	BA.1.15
hCoV-19/Colombia/VAC-CSB-1153464349/2021	EPI_ISL_10594761	2021-11-22	Female	26	Alive	Nasopharyngeal and Oropharyngeal swab		21K	BA.1.1
hCoV-19/Colombia/VAC-CSB-1130669158/2022	EPI_ISL_10594762	2022-01-02	Female	35	Alive	Nasopharyngeal and Oropharyngeal swab		21K	BA.1.1
hCoV-19/Colombia/VAC-CSB-1107517302/2022	EPI_ISL_10594763	2022-01-01	Female	22	Alive	Nasopharyngeal and Oropharyngeal swab		21K	BA.1
hCoV-19/Colombia/VAC-CSB-38986077/2022	EPI_ISL_10594764	2022-01-03	Female	74	Alive	Nasopharyngeal and Oropharyngeal swab		21K	BA.1.1
hCoV-19/Colombia/VAC-CSB-1073157777/2021	EPI_ISL_10594765	2021-12-31	Female	32	Alive	Nasopharyngeal and Oropharyngeal swab		21K	BA.1.1
hCoV-19/Colombia/VAC-CSB-1105375660/2022	EPI_ISL_10594766	2022-01-05	Male	12	Alive	Nasopharyngeal and Oropharyngeal swab		21K	BA.1.1
hCoV-19/Colombia/VAC-CSB-80422597/2022	EPI_ISL_10594767	2022-01-05	Male	50	Alive	Nasopharyngeal and Oropharyngeal swab		21K	BA.1
hCoV-19/Colombia/VAC-CSB-1007370952/2021	EPI_ISL_10594768	2021-12-31	Male	18	Alive	Nasopharyngeal and Oropharyngeal swab		21K	BA.1.1
hCoV-19/Colombia/VAC-CSB-1005892659/2022	EPI_ISL_10594769	2022-01-05	Female	20	Alive	Nasopharyngeal and Oropharyngeal swab		21K	BA.1.15
hCoV-19/Colombia/VAC-CSB-1094860057/2022	EPI_ISL_10594770	2022-01-02	Female	25	Alive	Nasopharyngeal and Oropharyngeal swab		21K	BA.1.1
hCoV-19/Colombia/VAC-CSB-1144077860/2022	EPI_ISL_10594771	2022-01-02	Female	26	Alive	Nasopharyngeal and Oropharyngeal swab		21K	BA.1.1
hCoV-19/Colombia/VAC-CSB-66981196/2022	EPI_ISL_10594772	2022-01-04	Female	45	Alive	Nasopharyngeal and Oropharyngeal swab		21K	BA.1.15
hCoV-19/Colombia/VAC-CSB-1130614182/2022	EPI_ISL_10594773	2022-01-04	Male	34	Alive	Nasopharyngeal and Oropharyngeal swab		21K	BA.1.1
hCoV-19/Colombia/VAC-CSB-1141519904/2022	EPI_ISL_10594774	2022-01-05	Female	12	Alive	Nasopharyngeal and Oropharyngeal swab		21K	BA.1.1
hCoV-19/Colombia/VAC-CSB-1113631597/2022	EPI_ISL_10594775	2022-01-04	Female	34	Alive	Nasopharyngeal and Oropharyngeal swab		21K	BA.1.1
hCoV-19/Colombia/VAC-CSB-1005896461/2021	EPI_ISL_10594776	2021-12-31	Male	18	Alive	Nasopharyngeal and Oropharyngeal swab		21K	BA.1.1
hCoV-19/Colombia/VAC-CSB-1005745353/2021	EPI_ISL_10594777	2021-12-31	Male	18	Alive	Nasopharyngeal and Oropharyngeal swab		21K	BA.1.1
hCoV-19/Colombia/VAC-CSB-1017128204/2022	EPI_ISL_10594778	2022-01-08	Female	35	Alive	Nasopharyngeal and Oropharyngeal swab		21K	BA.1
hCoV-19/Colombia/VAC-CSB-31906066/2021	EPI_ISL_10594779	2021-12-31	Female	58	Alive	Nasopharyngeal and Oropharyngeal swab		21K	BA.1.1
hCoV-19/Colombia/VAC-CSB-31640632/2021	EPI_ISL_10594781	2021-12-30	Male	43	Alive	Nasopharyngeal and Oropharyngeal swab		21K	BA.1.1
hCoV-19/Colombia/VAC-CSB-52964662/2022	EPI_ISL_10594782	2022-01-05	Female	38	Alive	Nasopharyngeal and Oropharyngeal swab		21K	BA.1
hCoV-19/Colombia/VAC-CSB-1107058903/2021	EPI_ISL_10594783	2021-12-24	Male	32	Alive	Nasopharyngeal and Oropharyngeal swab		21K	BA.1.15
hCoV-19/Colombia/VAC-CSB-31578146/2022	EPI_ISL_10594784	2022-01-05	Female	40	Alive	Nasopharyngeal and Oropharyngeal swab		21K	BA.1.17
hCoV-19/Colombia/VAC-CSB-52993618/2021	EPI_ISL_10594785	2021-12-31	Female	38	Alive	Nasopharyngeal and Oropharyngeal swab		21K	BA.1.1
hCoV-19/Colombia/VAC-CSB-1143878073/2022	EPI_ISL_10594786	2022-01-03	Male	22	Alive	Nasopharyngeal and Oropharyngeal swab		21K	BA.1.1.11
hCoV-19/Colombia/VAC-CSB-29177769/2022	EPI_ISL_10594788	2022-01-03	Female	42	Alive	Nasopharyngeal and Oropharyngeal swab		21K	BA.1.1
hCoV-19/Colombia/VAC-CSB-1144170099/2022	EPI_ISL_10594789	2022-01-03	Female	28	Alive	Nasopharyngeal and Oropharyngeal swab		21K	BA.1.1
hCoV-19/Colombia/VAC-CSB-1144163834/2022	EPI_ISL_10594790	2022-01-01	Female	29	Alive	Nasopharyngeal and Oropharyngeal swab		21K	BA.1
hCoV-19/Colombia/VAC-CSB-10533380/2022	EPI_ISL_10594791	2022-01-06	Male	62	Alive	Nasopharyngeal and Oropharyngeal swab		21K	BA.1.1
hCoV-19/Colombia/VAC-CSB-1151941726/2022	EPI_ISL_10594792	2022-01-06	Male	30	Alive	Nasopharyngeal and Oropharyngeal swab		21K	BA.1.1
hCoV-19/Colombia/VAC-CSB-66861649/2022	EPI_ISL_10594794	2022-01-03	Female	48	Alive	Nasopharyngeal and Oropharyngeal swab		21K	BA.1.1
hCoV-19/Colombia/VAC-CSB-1107839707/2022	EPI_ISL_10594795	2022-01-01	Female	16	Alive	Nasopharyngeal and Oropharyngeal swab		21K	BA.1.1
hCoV-19/Colombia/VAC-CSB-1053819722/2022	EPI_ISL_10594796	2022-01-05	Male	28	Alive	Nasopharyngeal and Oropharyngeal swab		21K	BA.1.1
hCoV-19/Colombia/VAC-CSB-67014069/2022	EPI_ISL_10594797	2022-01-01	Female	43	Alive	Nasopharyngeal and Oropharyngeal swab		21K	BA.1.1
hCoV-19/Colombia/VAC-CSB-66862023/2022	EPI_ISL_10594798	2022-01-09	Female	47	Alive	Nasopharyngeal and Oropharyngeal swab		21K	BA.1.1
hCoV-19/Colombia/VAC-CSB-1144048879/2022	EPI_ISL_10594799	2022-01-02	Female	30	Alive	Nasopharyngeal and Oropharyngeal swab		21K	BA.1.1
hCoV-19/Colombia/VAC-ICE-SCOV-923/2022	EPI_ISL_10645332	2022-01-10	Male	38	Alive			21K	BA.1.1
hCoV-19/Colombia/VAC-ICE-SCOV-927/2022	EPI_ISL_10645334	2022-01-14	Female	73	Alive			21K	BA.1.1
hCoV-19/Colombia/VAC-ICE-SCOV-928/2022	EPI_ISL_10645335	2022-01-14	Female	62	Alive			21K	BA.1.1
hCoV-19/Colombia/VAC-ICE-SCOV-929/2022	EPI_ISL_10645336	2022-01-15	Female	61	Alive			21K	BA.1.1
hCoV-19/Colombia/VAC-ICE-SCOV-930/2022	EPI_ISL_10645337	2022-01-15	Male	67	Alive			21K	BA.1.1
hCoV-19/Colombia/VAC-ICE-SCOV-932/2022	EPI_ISL_10645338	2022-01-16	Male	38	Alive			21K	BA.1.1
hCoV-19/Colombia/VAC-ICE-SCOV-933/2022	EPI_ISL_10645339	2022-01-02	Male	30	Alive			21K	BA.1.1
hCoV-19/Colombia/VAC-ICE-SCOV-934/2022	EPI_ISL_10645340	2022-01-02	Male	40	Alive			21K	BA.1.15
hCoV-19/Colombia/VAC-ICE-SCOV-936/2022	EPI_ISL_10645341	2022-01-01	Male	42	Alive			21K	BA.1.1
hCoV-19/Colombia/VAC-ICE-SCOV-937/2022	EPI_ISL_10645342	2022-01-01	Female	37	Alive			21K	BA.1
hCoV-19/Colombia/VAC-ICE-SCOV-938/2022	EPI_ISL_10645343	2022-01-01	Female	30	Alive			21K	BA.1.1
hCoV-19/Colombia/VAC-ICE-SCOV-939/2022	EPI_ISL_10645344	2022-01-01	Male	36	Alive			21K	BA.1.1
hCoV-19/Colombia/VAC-ICE-SCOV-940/2022	EPI_ISL_10645345	2022-01-01	Male	30	Alive			21K	BA.1.15
hCoV-19/Colombia/VAC-ICE-SCOV-941/2022	EPI_ISL_10645346	2022-01-01	Male	40	Alive			21K	BA.1.1
hCoV-19/Colombia/VAC-ICE-SCOV-942/2022	EPI_ISL_10645347	2022-01-01	Male	59	Alive			21J	AY.4.2.1
hCoV-19/Colombia/VAC-ICE-SCOV-944/2021	EPI_ISL_10645349	2021-12-29	Female	56	Alive			21K	BA.1.1
hCoV-19/Colombia/VAC-ICE-SCOV-945/2022	EPI_ISL_10645350	2022-01-01	Female	26	Alive			21K	BA.1.1
hCoV-19/Colombia/VAC-ICE-SCOV-946/2022	EPI_ISL_10645351	2022-01-01	Male	28	Alive			21K	BA.1.1
hCoV-19/Colombia/VAC-ICE-SCOV-947/2022	EPI_ISL_10645352	2022-01-01	Male	71	Alive			21K	BA.1.1
hCoV-19/Colombia/VAC-ICE-SCOV-949/2022	EPI_ISL_10645353	2022-01-02	Female	45	Alive			21K	BA.1.1
hCoV-19/Colombia/VAC-ICE-SCOV-951/2022	EPI_ISL_10645355	2022-01-02	Male	23	Alive			21K	BA.1.1
hCoV-19/Colombia/VAC-ICE-SCOV-952/2022	EPI_ISL_10645356	2022-01-02	Male	53	Alive			21K	BA.1.1
hCoV-19/Colombia/VAC-ICE-SCOV-953/2022	EPI_ISL_10645357	2022-01-02	Female	57	Alive			21K	BA.1.1
hCoV-19/Colombia/VAC-ICE-SCOV-954/2022	EPI_ISL_10645358	2022-01-02	Male	27	Alive			21K	BA.1.15
hCoV-19/Colombia/VAC-ICE-SCOV-956/2022	EPI_ISL_10645359	2022-01-02	Female	32	Alive			21K	BA.1.1
hCoV-19/Colombia/VAC-ICE-SCOV-957/2022	EPI_ISL_10645360	2022-01-02	Male	38	Alive			21J	AY.20
hCoV-19/Colombia/VAC-ICE-SCOV-960/2022	EPI_ISL_10645361	2022-01-02	Female	3	Alive			21K	BA.1.1
hCoV-19/Colombia/VAC-ICE-SCOV-962/2022	EPI_ISL_10645362	2022-01-03	Female	4	Alive			21K	BA.1.1
hCoV-19/Colombia/VAC-ICE-SCOV-963/2022	EPI_ISL_10645363	2022-01-03	Male	0	Alive			21K	BA.1.15
hCoV-19/Colombia/VAC-ICE-SCOV-964/2022	EPI_ISL_10645364	2022-01-02	Female	37	Alive			21K	BA.1.1
hCoV-19/Colombia/VAC-ICE-SCOV-966/2022	EPI_ISL_10645366	2022-01-02	Male	38	Alive			21K	BA.1.1
hCoV-19/Colombia/VAC-ICE-SCOV-968/2022	EPI_ISL_10645367	2022-01-02	Male	33	Alive			21J	AY.122
hCoV-19/Colombia/VAC-ICE-SCOV-969/2022	EPI_ISL_10645368	2022-01-02	Female	30	Alive			21K	BA.1.1
hCoV-19/Colombia/VAC-ICE-SCOV-970/2022	EPI_ISL_10645369	2022-01-02	Male	21	Alive			21K	BA.1.1
hCoV-19/Colombia/VAC-ICE-SCOV-971/2021	EPI_ISL_10645370	2021-12-30	Female	29	Alive			21K	BA.1.1
hCoV-19/Colombia/VAC-ICE-SCOV-972/2021	EPI_ISL_10645371	2021-12-25	Male	45	Alive			21K	BA.1.1
hCoV-19/Colombia/VAC-ICE-SCOV-973/2022	EPI_ISL_10645372	2022-01-02	Male	34	Alive			21K	BA.1.15
hCoV-19/Colombia/VAC-ICE-SCOV-974/2021	EPI_ISL_10645373	2021-12-29	Male	14	Alive			21K	BA.1.1
hCoV-19/Colombia/VAC-ICE-SCOV-975/2022	EPI_ISL_10645374	2022-01-01	Female	28	Alive			21K	BA.1.1
hCoV-19/Colombia/VAC-ICE-SCOV-976/2022	EPI_ISL_10645375	2022-01-02	Male	36	Alive			21K	BA.1.15.1
hCoV-19/Colombia/VAC-ICE-SCOV-977/2022	EPI_ISL_10645376	2022-01-01	Male	40	Alive			21K	BA.1.1
hCoV-19/Colombia/VAC-ICE-SCOV-978/2022	EPI_ISL_10645377	2022-01-01	Female	4	Alive			21K	BA.1.15.1
hCoV-19/Colombia/VAC-ICE-SCOV-979/2022	EPI_ISL_10645378	2022-01-02	Male	1	Alive			21K	BA.1.15
hCoV-19/Colombia/VAC-ICE-SCOV-980/2022	EPI_ISL_10645379	2022-01-01	Male	6	Alive			21K	BA.1.15.1
hCoV-19/Colombia/VAC-ICE-SCOV-982/2022	EPI_ISL_10645380	2022-01-02	Female	46	Alive			21K	BA.1
hCoV-19/Colombia/VAC-ICE-SCOV-983/2021	EPI_ISL_10645381	2021-12-30	Male	32	Alive			21K	BA.1.1
hCoV-19/Colombia/VAC-ICE-SCOV-984/2021	EPI_ISL_10645382	2021-12-31	Female	39	Alive			21K	BA.1.1
hCoV-19/Colombia/VAC-ICE-SCOV-985/2022	EPI_ISL_10645383	2022-01-02	Male	26	Alive			21K	BA.1
hCoV-19/Colombia/VAC-ICE-SCOV-986/2022	EPI_ISL_10645384	2022-01-02	Female	75	Alive			21K	BA.1.15
hCoV-19/Colombia/VAC-ICE-SCOV-935/2022	EPI_ISL_10694265	2022-01-14	Female	50	Alive			21K	BA.1.1
hCoV-19/Colombia/VAC-ICE-SCOV-948/2022	EPI_ISL_10694266	2022-01-22	Female	54	Alive			21K	BA.1.1
hCoV-19/Colombia/VAC-ICE-SCOV-955/2022	EPI_ISL_10694267	2022-01-03	Female	44	Alive			21K	BA.1.15
hCoV-19/Colombia/VAC-ICE-SCOV-967/2022	EPI_ISL_10694268	2022-01-03	Female	46	Alive			21K	BA.1.1
hCoV-19/Colombia/VAC-ICE-SCOV-981/2022	EPI_ISL_10694269	2022-01-03	Male	59	Alive			21K	BA.1.1
hCoV-19/Colombia/VAC-LSB-10318996/2022	EPI_ISL_12146529	2022-01-03	Male	37	Alive	Nasopharyngeal and Oropharyngeal swab		21K	BA.1.1
hCoV-19/Colombia/VAC-LSB-10818001/2022	EPI_ISL_12146530	2022-01-08	Male	36	Alive	Nasopharyngeal and Oropharyngeal swab		21K	BA.1.15
hCoV-19/Colombia/VAC-LSB-11001998/2022	EPI_ISL_12146531	2022-01-10	Male	68	Alive	Nasopharyngeal and Oropharyngeal swab		21K	BA.1
hCoV-19/Colombia/VAC-LSB-10900615/2022	EPI_ISL_12146533	2022-01-09	Male	36	Alive	Nasopharyngeal and Oropharyngeal swab		21K	BA.1.1
hCoV-19/Colombia/VAC-LSB-10902773/2022	EPI_ISL_12146534	2022-01-09	Male	52	Alive	Nasopharyngeal and Oropharyngeal swab		21K	BA.1.1
hCoV-19/Colombia/VAC-LSB-10507446/2022	EPI_ISL_12146535	2022-01-05	Male	81	Alive	Nasopharyngeal and Oropharyngeal swab		21K	BA.1.15
hCoV-19/Colombia/VAC-LSB-10816970/2022	EPI_ISL_12146536	2022-01-08	Female	36	Alive	Nasopharyngeal and Oropharyngeal swab		21K	BA.1.1
hCoV-19/Colombia/VAC-LSB-11001475/2022	EPI_ISL_12146537	2022-01-10	Female	78	Alive	Nasopharyngeal and Oropharyngeal swab		21K	BA.1
hCoV-19/Colombia/VAC-LSB-10512871/2022	EPI_ISL_12146538	2022-01-05	Female	43	Alive	Nasopharyngeal and Oropharyngeal swab		21K	BA.1.1
hCoV-19/Colombia/VAC-LSB-10619044/2022	EPI_ISL_12146539	2022-01-06	Female	39	Alive	Nasopharyngeal and Oropharyngeal swab		21K	BA.1.1
hCoV-19/Colombia/VAC-LSB-10505382/2022	EPI_ISL_12146540	2022-01-05	Female	40	Alive	Nasopharyngeal and Oropharyngeal swab		21K	BA.1.15
hCoV-19/Colombia/VAC-LSB-10511706/2022	EPI_ISL_12146541	2022-01-05	Female	48	Alive	Nasopharyngeal and Oropharyngeal swab		21K	BA.1.1
hCoV-19/Colombia/VAC-LSB-10708706/2022	EPI_ISL_12146542	2022-01-07	Female	36	Alive	Nasopharyngeal and Oropharyngeal swab		21K	BA.1.17
hCoV-19/Colombia/VAC-LSB-10904344/2022	EPI_ISL_12146543	2022-01-09	Female	39	Alive	Nasopharyngeal and Oropharyngeal swab		21K	BA.1.1
hCoV-19/Colombia/VAC-LSB-10317544/2022	EPI_ISL_12146544	2022-01-03	Female	41	Alive	Nasopharyngeal and Oropharyngeal swab		21K	BA.1.1
hCoV-19/Colombia/VAC-LSB-10513871/2022	EPI_ISL_12146545	2022-01-05	Female	51	Alive	Nasopharyngeal and Oropharyngeal swab		21K	BA.1.1
hCoV-19/Colombia/VAC-LSB-10314564/2022	EPI_ISL_12146546	2022-01-03	Female	51	Alive	Nasopharyngeal and Oropharyngeal swab		21K	BA.1.15
hCoV-19/Colombia/VAC-LSB-10816608/2022	EPI_ISL_12146547	2022-01-08	Female	49	Alive	Nasopharyngeal and Oropharyngeal swab		21K	BA.1.1
hCoV-19/Colombia/VAC-LSB-10906962/2022	EPI_ISL_12146548	2022-01-09	Female	36	Alive	Nasopharyngeal and Oropharyngeal swab		21K	BA.1.1
hCoV-19/Colombia/VAC-LSB-10317298/2022	EPI_ISL_12146549	2022-01-03	Male	59	Alive	Nasopharyngeal and Oropharyngeal swab		21K	BA.1.1
hCoV-19/Colombia/VAC-LSB-10903446/2022	EPI_ISL_12146550	2022-01-09	Male	43	Alive	Nasopharyngeal and Oropharyngeal swab		21K	BA.1.1
hCoV-19/Colombia/VAC-LSB-10818788/2022	EPI_ISL_12146551	2022-01-08	Female	22	Alive	Nasopharyngeal and Oropharyngeal swab		21K	BA.1.1
hCoV-19/Colombia/VAC-LSB-10316931/2022	EPI_ISL_12146552	2022-01-03	Female	32	Alive	Nasopharyngeal and Oropharyngeal swab		21K	BA.1.1
hCoV-19/Colombia/VAC-LSB-10409657/2022	EPI_ISL_12146553	2022-01-04	Female	28	Alive	Nasopharyngeal and Oropharyngeal swab		21K	BA.1
hCoV-19/Colombia/VAC-LSB-10811633/2022	EPI_ISL_12146554	2022-01-08	Male	28	Alive	Nasopharyngeal and Oropharyngeal swab		21K	BA.1.1
hCoV-19/Colombia/VAC-LSB-10318634/2022	EPI_ISL_12146555	2022-01-03	Female	23	Alive	Nasopharyngeal and Oropharyngeal swab		21K	BA.1.1
hCoV-19/Colombia/VAC-LSB-10812806/2022	EPI_ISL_12146556	2022-01-08	Female	18	Alive	Nasopharyngeal and Oropharyngeal swab		21K	BA.1.1
hCoV-19/Colombia/VAC-LSB-10612607/2022	EPI_ISL_12146557	2022-01-06	Male	25	Alive	Nasopharyngeal and Oropharyngeal swab		21K	BA.1.1
hCoV-19/Colombia/VAC-LSB-10515285/2022	EPI_ISL_12146559	2022-01-05	Male	26	Alive	Nasopharyngeal and Oropharyngeal swab		21K	BA.1.1
hCoV-19/Colombia/VAC-LSB-10412359/2022	EPI_ISL_12146560	2022-01-04	Male	34	Alive	Nasopharyngeal and Oropharyngeal swab		21K	BA.1.1
hCoV-19/Colombia/VAC-LSB-10902050/2022	EPI_ISL_12146561	2022-01-09	Female	35	Alive	Nasopharyngeal and Oropharyngeal swab		21K	BA.1.1
hCoV-19/Colombia/VAC-LSB-10414767/2022	EPI_ISL_12146562	2022-01-04	Female	30	Alive	Nasopharyngeal and Oropharyngeal swab		21K	BA.1.1
hCoV-19/Colombia/VAC-LSB-10413540/2022	EPI_ISL_12146563	2022-01-04	Female	23	Alive	Nasopharyngeal and Oropharyngeal swab		21K	BA.1.1
hCoV-19/Colombia/VAC-LSB-10514996/2022	EPI_ISL_12146564	2022-01-05	Female	31	Alive	Nasopharyngeal and Oropharyngeal swab		21K	BA.1.1
hCoV-19/Colombia/VAC-LDAB-30757/2022	EPI_ISL_12146565	2022-01-13	Male	72	Alive	Nasopharyngeal and Oropharyngeal swab		21K	BA.1.1
hCoV-19/Colombia/VAC-LDAB-30909/2022	EPI_ISL_12146566	2022-01-20	Male	55	Alive	Nasopharyngeal and Oropharyngeal swab		21K	BA.1.1
hCoV-19/Colombia/VAC-LDAB-30756/2022	EPI_ISL_12146567	2022-01-13	Male	53	Alive	Nasopharyngeal and Oropharyngeal swab		21K	BA.1.15
hCoV-19/Colombia/VAC-LDAB-30819/2022	EPI_ISL_12146568	2022-01-17	Male	40	Alive	Nasopharyngeal and Oropharyngeal swab		21K	BA.1.1
hCoV-19/Colombia/VAC-LDAB-30278/2022	EPI_ISL_12146569	2022-01-03	Female	55	Alive	Nasopharyngeal and Oropharyngeal swab		21K	BA.1.1
hCoV-19/Colombia/VAC-LDAB-30521/2022	EPI_ISL_12146570	2022-01-06	Female	38	Alive	Nasopharyngeal and Oropharyngeal swab		21K	BA.1.1
hCoV-19/Colombia/VAC-LDAB-30276/2022	EPI_ISL_12146571	2022-01-03	Female	37	Alive	Nasopharyngeal and Oropharyngeal swab		21K	BA.1.1
hCoV-19/Colombia/VAC-LDAB-30651/2022	EPI_ISL_12146572	2022-01-11	Female	43	Alive	Nasopharyngeal and Oropharyngeal swab		21K	BA.1.16
hCoV-19/Colombia/VAC-LDAB-30686/2022	EPI_ISL_12146573	2022-01-12	Female	21	Alive	Nasopharyngeal and Oropharyngeal swab		21K	BA.1.1
hCoV-19/Colombia/VAC-LDAB-30774/2022	EPI_ISL_12146574	2022-01-14	Female	33	Alive	Nasopharyngeal and Oropharyngeal swab		21K	BA.1.1
hCoV-19/Colombia/VAC-LDAB-30326/2022	EPI_ISL_12146575	2022-01-04	Female	23	Alive	Nasopharyngeal and Oropharyngeal swab		21K	BA.1.1
hCoV-19/Colombia/VAC-LDAB-30615/2022	EPI_ISL_12146576	2022-01-11	Female	36	Alive	Nasopharyngeal and Oropharyngeal swab		21K	BA.1.1
hCoV-19/Colombia/VAC-LDAB-30277/2022	EPI_ISL_12146577	2022-01-03	Female	31	Alive	Nasopharyngeal and Oropharyngeal swab		21K	BA.1.1
hCoV-19/Colombia/VAC-LDSP-14134423919/2022	EPI_ISL_12201231	2022-01-11	Female	1	Alive	Nasopharyngeal and Oropharyngeal swab		21K	BA.1.15
hCoV-19/Colombia/VAC-LDSP-14134423871/2022	EPI_ISL_12201232	2022-01-11	Male	43	Alive	Nasopharyngeal and Oropharyngeal swab		21K	BA.1.1
hCoV-19/Colombia/VAC-LDSP-14134423907/2022	EPI_ISL_12201233	2022-01-11	Male	22	Alive	Nasopharyngeal and Oropharyngeal swab		21K	BA.1.1
hCoV-19/Colombia/VAC-LDSP-14134424027/2022	EPI_ISL_12201234	2022-01-12	Female	26	Alive	Nasopharyngeal and Oropharyngeal swab		21K	BA.1.1
hCoV-19/Colombia/VAC-LDSP-14134424031/2022	EPI_ISL_12201235	2022-01-12	Male	50	Alive	Nasopharyngeal and Oropharyngeal swab		21K	BA.1.1
hCoV-19/Colombia/VAC-LDSP-14134424022/2022	EPI_ISL_12201236	2022-01-12	Male	57	Alive	Nasopharyngeal and Oropharyngeal swab		21K	BA.1.1
hCoV-19/Colombia/VAC-LDSP-14134424011/2022	EPI_ISL_12201237	2022-01-12	Female	17	Alive	Nasopharyngeal and Oropharyngeal swab		21K	BA.1.1
hCoV-19/Colombia/VAC-LDSP-14134424008/2022	EPI_ISL_12201238	2022-01-12	Female	48	Alive	Nasopharyngeal and Oropharyngeal swab		21K	BA.1.1
hCoV-19/Colombia/VAC-LDSP-14134421962/2022	EPI_ISL_12201281	2022-01-11	Male	37	Alive	Nasopharyngeal and Oropharyngeal swab		21K	BA.1.1
hCoV-19/Colombia/VAC-LDSP-14134422005/2022	EPI_ISL_12201282	2022-01-11	Male	28	Alive	Nasopharyngeal and Oropharyngeal swab		21K	BA.1.1
hCoV-19/Colombia/VAC-ICE-SCOV-989/2022	EPI_ISL_12206405	2022-01-04	Female	57	Alive	Nasopharyngeal swab		21K	BA.1.1
hCoV-19/Colombia/VAC-ICE-SCOV-990/2022	EPI_ISL_12206406	2022-01-11	Female	61	Alive	Nasopharyngeal swab		21K	BA.1.15
hCoV-19/Colombia/VAC-ICE-SCOV-991/2022	EPI_ISL_12206407	2022-01-11	Female	45	Alive	Nasopharyngeal swab		21K	BA.1.1
hCoV-19/Colombia/VAC-ICE-SCOV-992/2022	EPI_ISL_12206408	2022-01-10	Female	26	Alive	Nasopharyngeal swab		21K	BA.1.1
hCoV-19/Colombia/VAC-ICE-SCOV-993/2022	EPI_ISL_12206409	2022-01-10	Female	38	Alive	Nasopharyngeal swab		21K	BA.1.1
hCoV-19/Colombia/VAC-ICE-SCOV-994/2022	EPI_ISL_12206410	2022-01-11	Male	3	Alive	Nasopharyngeal swab		21K	BA.1.1
hCoV-19/Colombia/VAC-ICE-SCOV-995/2022	EPI_ISL_12206411	2022-01-10	Male	11	Alive	Nasopharyngeal swab		21K	BA.1.1
hCoV-19/Colombia/VAC-ICE-SCOV-996/2022	EPI_ISL_12206412	2022-01-10	Male	1	Alive	Nasopharyngeal swab		21K	BA.1.1
hCoV-19/Colombia/VAC-ICE-SCOV-997/2022	EPI_ISL_12206413	2022-01-11	Female	3	Alive	Nasopharyngeal swab		21K	BA.1.1
hCoV-19/Colombia/VAC-ICE-SCOV-1030/2022	EPI_ISL_12206434	2022-01-10	Female	64	Alive	Nasopharyngeal swab		21K	BA.1.1
hCoV-19/Colombia/VAC-ICE-SCOV-1031/2022	EPI_ISL_12206435	2022-01-10	Female	25	Alive	Nasopharyngeal swab		21K	BA.1.1
hCoV-19/Colombia/VAC-ICE-SCOV-1032/2022	EPI_ISL_12206436	2022-01-10	Female	48	Alive	Nasopharyngeal swab		21K	BA.1.1
hCoV-19/Colombia/VAC-SURA-19155904/2022	EPI_ISL_12271230	2022-01-24	Male	70	Alive	Nasopharyngeal and Oropharyngeal swab		21K	BA.1.1
hCoV-19/Colombia/VAC-SURA-66746700/2022	EPI_ISL_12271231	2022-01-26	Female	48	Alive	Nasopharyngeal and Oropharyngeal swab		21K	BA.1.1
hCoV-19/Colombia/VAC-SURA-1094932099/2022	EPI_ISL_12271234	2022-01-27	Female	29	Alive	Nasopharyngeal and Oropharyngeal swab		21K	BA.1.1
hCoV-19/Colombia/VAC-SURA-1144156105/2022	EPI_ISL_12271235	2022-01-27	Female	29	Alive	Nasopharyngeal and Oropharyngeal swab		21K	BA.1.1
hCoV-19/Colombia/VAC-SURA-1130639085/2022	EPI_ISL_12271237	2022-01-25	Female	33	Alive	Nasopharyngeal and Oropharyngeal swab		21K	BA.1.1
hCoV-19/Colombia/VAC-IMBANACO-94493820/2022	EPI_ISL_12271238	2022-01-07	Male	45	Alive			21K	BA.1.15
hCoV-19/Colombia/VAC-SYNLAB-16580537/2022	EPI_ISL_12271247	2022-01-09	Male	67	Alive	Nasopharyngeal and Oropharyngeal swab		21J	AY.100
hCoV-19/Colombia/VAC-SYNLAB-6104117/2022	EPI_ISL_12271248	2022-01-09	Male	42	Alive	Nasopharyngeal and Oropharyngeal swab		21K	BA.1.1
hCoV-19/Colombia/VAC-SYNLAB-1110363487/2022	EPI_ISL_12271249	2022-01-09	Male	17	Alive	Nasopharyngeal and Oropharyngeal swab		21K	BA.1.1
hCoV-19/Colombia/VAC-SYNLAB-38956143/2022	EPI_ISL_12271251	2022-01-10	Female	80	Alive	Nasopharyngeal and Oropharyngeal swab		21K	BA.1.1
hCoV-19/Colombia/VAC-SYNLAB-10277326/2022	EPI_ISL_12271252	2022-01-10	Male	54	Alive	Nasopharyngeal and Oropharyngeal swab		21K	BA.1.1
hCoV-19/Colombia/VAC-SYNLAB-31190069/2022	EPI_ISL_12271253	2022-01-05	Female	66	Alive			21K	BA.1.1
hCoV-19/Colombia/VAC-SYNLAB-16635775/2022	EPI_ISL_12271254	2022-01-10	Male	62	Alive	Nasopharyngeal and Oropharyngeal swab		21K	BA.1.1
hCoV-19/Colombia/VAC-SYNLAB-16340542/2022	EPI_ISL_12271255	2022-01-11	Male	72	Alive	Nasopharyngeal and Oropharyngeal swab		21K	BA.1.15
hCoV-19/Colombia/VAC-SYNLAB-4367498/2022	EPI_ISL_12271256	2022-01-11	Male	88	Alive	Nasopharyngeal and Oropharyngeal swab		21K	BA.1.15
hCoV-19/Colombia/VAC-SYNLAB-1085257121/2022	EPI_ISL_12271257	2022-01-10	Male	34	Alive			21K	BA.1.1
hCoV-19/Colombia/VAC-SYNLAB-6061162/2022	EPI_ISL_12271258	2022-01-10	Male	81	Alive	Nasopharyngeal and Oropharyngeal swab		21K	BA.1.1
hCoV-19/Colombia/VAC-SYNLAB-31175171/2022	EPI_ISL_12271259	2022-01-10	Female	54	Alive	Nasopharyngeal and Oropharyngeal swab		21K	BA.1.1
hCoV-19/Colombia/VAC-SYNLAB-6160199/2022	EPI_ISL_12271260	2022-01-10	Male	72	Alive	Nasopharyngeal and Oropharyngeal swab		21K	BA.1
hCoV-19/Colombia/VAC-SYNLAB-1109926169/2022	EPI_ISL_12271261	2022-01-10	Male	9	Alive	Nasopharyngeal and Oropharyngeal swab		21K	BA.1.1
hCoV-19/Colombia/VAC-SYNLAB-16591664/2022	EPI_ISL_12271262	2022-01-10	Male	66	Alive	Nasopharyngeal and Oropharyngeal swab		21K	BA.1
hCoV-19/Colombia/VAC-SYNLAB-29223790/2022	EPI_ISL_12271263	2022-01-10	Female	70	Alive	Nasopharyngeal and Oropharyngeal swab		21K	BA.1
hCoV-19/Colombia/VAC-SYNLAB-38944752/2022	EPI_ISL_12271264	2022-01-10	Female	64	Alive			21K	BA.1.1
hCoV-19/Colombia/VAC-SYNLAB-94394778/2022	EPI_ISL_12271267	2022-01-10	Male	44	Alive	Nasopharyngeal and Oropharyngeal swab		21K	BA.1.1
hCoV-19/Colombia/VAC-SYNLAB-1113635588/2022	EPI_ISL_12271268	2022-01-10	Female	33	Alive	Nasopharyngeal and Oropharyngeal swab		21K	BA.1.1
hCoV-19/Colombia/VAC-SYNLAB-1086195199/2022	EPI_ISL_12271274	2022-01-11	Male	32	Alive	Nasopharyngeal and Oropharyngeal swab		21K	BA.1.1
hCoV-19/Colombia/VAC-SYNLAB-1144076095/2022	EPI_ISL_12271277	2022-01-11	Female	27	Alive	Nasopharyngeal and Oropharyngeal swab		21K	BA.1.1
hCoV-19/Colombia/VAC-SYNLAB-66828495/2022	EPI_ISL_12271278	2022-01-11	Female	51	Alive	Nasopharyngeal and Oropharyngeal swab		21K	BA.1.1
hCoV-19/Colombia/VAC-SYNLAB-1113680457/2022	EPI_ISL_12271279	2022-01-11	Male	25	Alive	Nasopharyngeal and Oropharyngeal swab		21K	BA.1.1
hCoV-19/Colombia/VAC-SYNLAB-10773879/2022	EPI_ISL_12271280	2022-01-11	Male	39	Alive	Nasopharyngeal and Oropharyngeal swab		21K	BA.1
hCoV-19/Colombia/VAC-UV_31090/2022	EPI_ISL_12271282	2022-01-31	Male	67	Alive	Nasopharyngeal and Oropharyngeal swab		21K	BA.1.1
hCoV-19/Colombia/VAC-UV_31091/2022	EPI_ISL_12271283	2022-01-31	Male	47	Alive	Nasopharyngeal and Oropharyngeal swab		21K	BA.1.1
hCoV-19/Colombia/VAC-UV_31093/2022	EPI_ISL_12271285	2022-02-01	Male	1	Alive	Nasopharyngeal and Oropharyngeal swab		21K	BA.1.1
hCoV-19/Colombia/VAC-UV_31105/2022	EPI_ISL_12271286	2022-02-01	Female	54	Alive	Nasopharyngeal and Oropharyngeal swab		21K	BA.1.1
hCoV-19/Colombia/VAC-UV_31108/2022	EPI_ISL_12271287	2022-02-01	Male	74	Alive	Nasopharyngeal and Oropharyngeal swab		21K	BA.1.15
hCoV-19/Colombia/VAC-UV_31118/2022	EPI_ISL_12271288	2022-02-02	Female	37	Alive	Nasopharyngeal and Oropharyngeal swab		21K	BA.1.14
hCoV-19/Colombia/VAC-UV_31119/2022	EPI_ISL_12271289	2022-02-02	Male	74	Alive	Nasopharyngeal and Oropharyngeal swab		21K	BA.1.1
hCoV-19/Colombia/VAC-UV_31120/2022	EPI_ISL_12271290	2022-02-02	Male	56	Alive	Nasopharyngeal and Oropharyngeal swab		21K	BA.1
hCoV-19/Colombia/VAC-UV_31127/2022	EPI_ISL_12271291	2022-02-03	Male	3	Alive	Nasopharyngeal and Oropharyngeal swab		21K	BA.1.1
hCoV-19/Colombia/VAC-UV_31144/2022	EPI_ISL_12271292	2022-02-06	Male	1	Alive	Nasopharyngeal and Oropharyngeal swab		21K	BA.1.1
hCoV-19/Colombia/VAC-UV_31147/2022	EPI_ISL_12271293	2022-02-05	Female	75	Alive	Nasopharyngeal swab		21K	BA.1.1
hCoV-19/Colombia/VAC-UV_31150/2022	EPI_ISL_12271294	2022-02-07	Female	43	Alive	Nasopharyngeal swab		21K	BA.1.1
hCoV-19/Colombia/VAC-UV_31159/2022	EPI_ISL_12271295	2022-02-07	Female	2	Alive	Nasopharyngeal and Oropharyngeal swab		21K	BA.1.1
hCoV-19/Colombia/VAC-UV_31165/2022	EPI_ISL_12271296	2022-02-07	Female	47	Alive	Nasopharyngeal and Oropharyngeal swab		21K	BA.1.1
hCoV-19/Colombia/VAC-UV_31166/2022	EPI_ISL_12271297	2022-02-07	Male	63	Alive	Nasopharyngeal and Oropharyngeal swab		21K	BA.1.1
hCoV-19/Colombia/VAC-UV_31168/2022	EPI_ISL_12271298	2022-02-07	Female	34	Alive	Nasopharyngeal and Oropharyngeal swab		21K	BA.1.1
hCoV-19/Colombia/VAC-UV_31185/2022	EPI_ISL_12271299	2022-02-09	Male	78	Alive	Nasopharyngeal and Oropharyngeal swab		21K	BA.1
hCoV-19/Colombia/VAC-UV_31191/2022	EPI_ISL_12271300	2022-02-10	Male	6	Alive	Nasopharyngeal and Oropharyngeal swab		21K	BA.1.1
hCoV-19/Colombia/VAC-UV_31199/2022	EPI_ISL_12271301	2022-02-11	Male	44	Alive	Nasopharyngeal swab		21K	BA.1.1
hCoV-19/Colombia/VAC-UV_31209/2022	EPI_ISL_12271302	2022-02-14	Male	57	Alive	Nasopharyngeal swab		21K	BA.1.1
hCoV-19/Colombia/VAC-UV_31227/2022	EPI_ISL_12271303	2022-02-14	Male	71	Alive	Nasopharyngeal and Oropharyngeal swab		21K	BA.1.1
hCoV-19/Colombia/VAC-UV_31249/2022	EPI_ISL_12271304	2022-02-16	Female	27	Alive	Nasopharyngeal swab		21K	BA.1.15
hCoV-19/Colombia/VAC-UV_31303/2022	EPI_ISL_12271305	2022-02-21	Female	46	Alive	Nasopharyngeal and Oropharyngeal swab		21K	BA.1.1
hCoV-19/Colombia/VAC-UV_31304/2022	EPI_ISL_12271306	2022-02-21	Female	68	Alive	Nasopharyngeal and Oropharyngeal swab		21K	BA.1.1
hCoV-19/Colombia/VAC-UV_31465/2022	EPI_ISL_12271307	2022-03-08	Female	66	Alive	Nasopharyngeal swab		21K	BA.1.1
hCoV-19/Colombia/VAC-UV_31466/2022	EPI_ISL_12271308	2022-03-08	Male	36	Alive	Nasopharyngeal swab		21J	AY.44
hCoV-19/Colombia/VAC-ICE-SCOV-1037/2022	EPI_ISL_12786807	2022-01-10	Female	44	Alive	Nasopharyngeal swab		21K	BA.1.15
hCoV-19/Colombia/VAC-ICE-SCOV-1038/2022	EPI_ISL_12786808	2022-01-10	Female	90	Alive	Nasopharyngeal swab		21K	BA.1
hCoV-19/Colombia/VAC-ICE-SCOV-1039/2022	EPI_ISL_12786809	2022-01-09	Male	43	Alive	Nasopharyngeal swab		21K	BA.1.1
hCoV-19/Colombia/VAC-ICE-SCOV-1040/2022	EPI_ISL_12786810	2022-01-09	Male	35	Alive	Nasopharyngeal swab		21K	BA.1.15
hCoV-19/Colombia/VAC-ICE-SCOV-1041/2022	EPI_ISL_12786811	2022-01-09	Male	58	Alive	Nasopharyngeal swab		21K	BA.1.1
hCoV-19/Colombia/VAC-ICE-SCOV-1043/2022	EPI_ISL_12786813	2022-01-09	Female	66	Alive	Nasopharyngeal swab		21K	BA.1.1
hCoV-19/Colombia/VAC-ICE-SCOV-1044/2022	EPI_ISL_12786814	2022-01-09	Male	49	Alive	Nasopharyngeal swab		21K	BA.1.1
hCoV-19/Colombia/VAC-ICE-SCOV-1045/2022	EPI_ISL_12786815	2022-01-09	Male	35	Alive	Nasopharyngeal swab		21K	BA.1.1
hCoV-19/Colombia/VAC-ICE-SCOV-1046/2022	EPI_ISL_12786816	2022-01-10	Male	44	Alive	Nasopharyngeal swab		21K	BA.1.1
hCoV-19/Colombia/VAC-ICE-SCOV-1049/2022	EPI_ISL_12786818	2022-01-09	Male	35	Alive	Nasopharyngeal swab		21K	BA.1
hCoV-19/Colombia/VAC-ICE-SCOV-1051/2022	EPI_ISL_12786820	2022-01-09	Male	45	Alive	Nasopharyngeal swab		21K	BA.1.1
hCoV-19/Colombia/VAC-ICE-SCOV-1052/2022	EPI_ISL_12786821	2022-01-10	Female	60	Alive	Nasopharyngeal swab		21K	BA.1
hCoV-19/Colombia/VAC-ICE-SCOV-1053/2022	EPI_ISL_12786822	2022-01-10	Male	46	Alive	Nasopharyngeal swab		21K	BA.1.1
hCoV-19/Colombia/VAC-ICE-SCOV-1054/2022	EPI_ISL_12786823	2022-01-10	Female	45	Alive	Nasopharyngeal swab		21K	BA.1.1
hCoV-19/Colombia/VAC-ICE-SCOV-1056/2022	EPI_ISL_12786824	2022-01-11	Male	44	Alive	Nasopharyngeal swab		21K	BA.1.1
hCoV-19/Colombia/VAC-ICE-SCOV-1077/2022	EPI_ISL_12786844	2022-01-11	Female	26	Alive	Nasopharyngeal swab		21K	BA.1.1
hCoV-19/Colombia/VAC-ICE-SCOV-1086/2022	EPI_ISL_12786853	2022-01-11	Female	37	Alive	Nasopharyngeal swab		21K	BA.1.1
hCoV-19/Colombia/VAC-UNIANDES-G034021/2022	EPI_ISL_13102298	2022-01-04	Male	47				21K	BA.1.1
hCoV-19/Colombia/VAC-UNIANDES-G034029/2022	EPI_ISL_13102299	2022-01-04	Male	50				21K	BA.1.1
hCoV-19/Colombia/VAC-UNIANDES-G034032/2022	EPI_ISL_13102300	2022-01-04	Male	28				21K	BA.1.1
hCoV-19/Colombia/VAC-UNIANDES-G034034/2022	EPI_ISL_13102301	2022-01-04	Female	64				21K	BA.1.1
hCoV-19/Colombia/VAC-UNIANDES-G033529/2021	EPI_ISL_13102326	2021-12-30	Male	35				21K	BA.1.1
hCoV-19/Colombia/VAC-UNIANDES-G033530/2021	EPI_ISL_13102327	2021-12-30	Male	29				21K	BA.1.1
hCoV-19/Colombia/VAC-UV-31859/2022	EPI_ISL_13131887	2022-04-19	Female	26	Alive	Nasopharyngeal and Oropharyngeal swab		21L	BA.2
hCoV-19/Colombia/VAC-UV-31522/2022	EPI_ISL_13131888	2022-03-14	Male	0.9	Alive	Nasopharyngeal and Oropharyngeal swab		21K	BA.1
hCoV-19/Colombia/VAC-UV-30925/2022	EPI_ISL_13131889	2022-01-20	Female	16	Alive	Cerebrospinal Fluid		21K	BA.1.1
hCoV-19/Colombia/VAC-SYNLAB-FY190470/2022	EPI_ISL_13131892	2022-02-17	Male	38	Alive	Nasopharyngeal and Oropharyngeal swab		21K	BA.1.1
hCoV-19/Colombia/VAC-SYNLAB-f48378474/2022	EPI_ISL_13131894	2022-03-13	Female	32	Alive	Nasopharyngeal and Oropharyngeal swab		21K	BA.1.1
hCoV-19/Colombia/VAC-SYNLAB-CE822614/2022	EPI_ISL_13131895	2022-02-03	Male	44	Alive	Nasopharyngeal and Oropharyngeal swab		21K	BA.1.1
hCoV-19/Colombia/VAC-SYNLAB-A4485053/2022	EPI_ISL_13131897	2022-02-04	Male	38	Alive	Nasopharyngeal and Oropharyngeal swab		21K	BA.1.1
hCoV-19/Colombia/VAC-SYNLAB-A4485049/2022	EPI_ISL_13131898	2022-03-04	Female	35	Alive	Nasopharyngeal and Oropharyngeal swab		21K	BA.1.1
hCoV-19/Colombia/VAC-SYNLAB-66738840/2022	EPI_ISL_13131899	2022-03-12	Female	51	Alive	Nasopharyngeal and Oropharyngeal swab		21L	BA.2.9
hCoV-19/Colombia/VAC-SYNLAB-34256053/2022	EPI_ISL_13131902	2022-02-11	Male	22	Alive	Nasopharyngeal and Oropharyngeal swab		21K	BA.1.1
hCoV-19/Colombia/VAC-SYNLAB-16493928/2022	EPI_ISL_13131905	2022-03-12	Male	53	Alive	Nasopharyngeal and Oropharyngeal swab		21L	BA.2.9
hCoV-19/Colombia/VAC-SYNLAB-16286330/2022	EPI_ISL_13131906	2022-03-18	Male	42	Alive	Nasopharyngeal and Oropharyngeal swab		21K	BA.1.1
hCoV-19/Colombia/VAC-SYNLAB-142998397/2022	EPI_ISL_13131907	2022-03-13	Male	29	Alive	Nasopharyngeal and Oropharyngeal swab		21K	BA.1.1
hCoV-19/Colombia/VAC-SYNLAB-1144036069/2022	EPI_ISL_13131908	2022-03-26	Male	31	Alive	Nasopharyngeal and Oropharyngeal swab		21L	BA.2
hCoV-19/Colombia/VAC-SYNLAB-11440004223/2022	EPI_ISL_13131909	2022-03-07	Female	1	Alive	Nasopharyngeal and Oropharyngeal swab		21K	BA.1.1
hCoV-19/Colombia/VAC-SYNLAB-1114894626/2022	EPI_ISL_13131910	2022-02-07	Male	26	Alive	Nasopharyngeal and Oropharyngeal swab		21K	BA.1.1
hCoV-19/Colombia/VAC-SYNLAB-1113528248/2022	EPI_ISL_13131912	2022-02-02	Female	28	Alive	Nasopharyngeal and Oropharyngeal swab		21K	BA.1.1
hCoV-19/Colombia/VAC-SYNLAB-1005832360/2022	EPI_ISL_13131913	2022-03-11	Male	20	Alive	Nasopharyngeal and Oropharyngeal swab		21L	BA.2.9
hCoV-19/Colombia/VAC-LCSS-6349207/2022	EPI_ISL_13131915	2022-03-12	Male	71	Alive	Nasopharyngeal and Oropharyngeal swab		21L	BA.2
hCoV-19/Colombia/VAC-LCSS-31951742/2022	EPI_ISL_13131917	2022-02-25	Female	56	Alive	Nasopharyngeal and Oropharyngeal swab		21K	BA.1.1
hCoV-19/Colombia/VAC-LCSS-29067753/2022	EPI_ISL_13131918	2022-02-15	Female	91	Alive	Nasopharyngeal and Oropharyngeal swab		21K	BA.1
hCoV-19/Colombia/VAC-LCSS-29047218/2022	EPI_ISL_13131919	2022-02-09	Female	93	Alive	Nasopharyngeal and Oropharyngeal swab		21K	BA.1.1
hCoV-19/Colombia/VAC-LCSS-24290604/2022	EPI_ISL_13131921	2022-03-20	Female	77	Alive	Nasopharyngeal and Oropharyngeal swab		21K	BA.1.1
hCoV-19/Colombia/VAC-LCSS-16586324/2022	EPI_ISL_13131922	2022-02-25	Male	64	Alive	Nasopharyngeal and Oropharyngeal swab		21K	BA.1.1
hCoV-19/Colombia/VAC-LCSS-1115075314/2022	EPI_ISL_13131923	2022-03-19	Female	31	Alive	Nasopharyngeal and Oropharyngeal swab		21K	BA.1.1
hCoV-19/Colombia/VAC-LCSS-1094959244/2022	EPI_ISL_13131927	2022-02-11	Male	25	Alive	Nasopharyngeal and Oropharyngeal swab		21K	BA.1.1
hCoV-19/Colombia/VAC-LCSS-1006169680/2022	EPI_ISL_13131928	2022-02-25	Female	22	Alive	Nasopharyngeal and Oropharyngeal swab		21K	BA.1.1
hCoV-19/Colombia/VAC-IDIME-38960653/2022	EPI_ISL_13131929	2022-02-20	Female	78	Alive	Nasopharyngeal and Oropharyngeal swab		21K	BA.1.1
hCoV-19/Colombia/VAC-IDIME-29001345/2022	EPI_ISL_13131931	2022-02-22	Female	87	Alive	Nasopharyngeal and Oropharyngeal swab		21K	BA.1.17
hCoV-19/Colombia/VAC-IDIME-25059942/2022	EPI_ISL_13131933	2022-02-20	Female	55	Alive	Nasopharyngeal and Oropharyngeal swab		21K	BA.1.1
hCoV-19/Colombia/VAC-IDIME-1143924504/2022	EPI_ISL_13131934	2022-02-21	Female	33	Alive	Nasopharyngeal and Oropharyngeal swab		21K	BA.1.1
hCoV-19/Colombia/VAC-IDIME-1143880149/2022	EPI_ISL_13131935	2022-02-19	Female	22	Alive	Nasopharyngeal and Oropharyngeal swab		21K	BA.1.1
hCoV-19/Colombia/VAC-FVL-80215049/2022	EPI_ISL_13131936	2022-03-02	Male	37	Alive	Nasopharyngeal and Oropharyngeal swab		21K	BA.1.1
hCoV-19/Colombia/VAC-FVL-66855827/2022	EPI_ISL_13131937	2022-02-17	Female	48	Alive	Nasopharyngeal and Oropharyngeal swab		21K	BA.1.1
hCoV-19/Colombia/VAC-FVL-38681786/2022	EPI_ISL_13131938	2022-03-12	Female	37	Alive	Nasopharyngeal and Oropharyngeal swab		21K	BA.1.1
hCoV-19/Colombia/VAC-FVL-10100210/2022	EPI_ISL_13131940	2022-02-20	Male	65	Alive	Nasopharyngeal and Oropharyngeal swab		21K	BA.1.1
hCoV-19/Colombia/VAC-CSB-94538010/2022	EPI_ISL_13131941	2022-03-17	Male	37	Alive	Nasopharyngeal and Oropharyngeal swab		21L	BA.2
hCoV-19/Colombia/VAC-CSB-66823212/2022	EPI_ISL_13131944	2022-03-02	Female	52	Alive	Nasopharyngeal and Oropharyngeal swab		21K	BA.1.1
hCoV-19/Colombia/VAC-CSB-52916636/2022	EPI_ISL_13131945	2022-02-23	Female	37	Alive	Nasopharyngeal and Oropharyngeal swab		21K	BA.1.1
hCoV-19/Colombia/VAC-CSB-38985265/2022	EPI_ISL_13131946	2022-02-25	Female	74	Alive	Nasopharyngeal and Oropharyngeal swab		21K	BA.1.1
hCoV-19/Colombia/VAC-CSB-34540196/2022	EPI_ISL_13131947	2022-03-07	Female	59	Alive	Nasopharyngeal and Oropharyngeal swab		21L	BA.2.9
hCoV-19/Colombia/VAC-CSB-29178990/2022	EPI_ISL_13131948	2022-03-17	Female	42	Alive	Nasopharyngeal and Oropharyngeal swab		21L	BA.2
hCoV-19/Colombia/VAC-CSB-29087708/2022	EPI_ISL_13131949	2022-02-24	Female	85	Alive	Nasopharyngeal and Oropharyngeal swab		21K	BA.1.1
hCoV-19/Colombia/VAC-CSB-16648097/2022	EPI_ISL_13131950	2022-03-14	Male	63	Alive	Nasopharyngeal and Oropharyngeal swab		21K	BA.1.1
hCoV-19/Colombia/VAC-CSB-1144203359/2022	EPI_ISL_13131951	2022-02-28	Female	24	Alive	Nasopharyngeal and Oropharyngeal swab		21K	BA.1.15
hCoV-19/Colombia/VAC-CSB-1144091266/2022	EPI_ISL_13131952	2022-02-23	Female	25	Alive	Nasopharyngeal and Oropharyngeal swab		21K	BA.1.1
hCoV-19/Colombia/VAC-CSB-1121832990/2022	EPI_ISL_13131953	2022-03-16	Female	34	Alive	Nasopharyngeal and Oropharyngeal swab		21L	BA.2
hCoV-19/Colombia/VAC-SYNLAB-42164086/2022	EPI_ISL_13300421	2022-05-04	Female	36	Alive	Nasopharyngeal and Oropharyngeal swab		21L	BA.2.23
hCoV-19/Colombia/VAC-SYNLAB-583991437/2022	EPI_ISL_13300422	2022-05-07	Female	19	Alive	Nasopharyngeal and Oropharyngeal swab		22C	BA.2.12.1
hCoV-19/Colombia/VAC-UV-31964/2022	EPI_ISL_13300423	2022-05-02	Female	49	Alive	Nasopharyngeal and Oropharyngeal swab		21L	BA.2.36
hCoV-19/Colombia/VAC-FVL-52054185/2022	EPI_ISL_13300424	2022-05-05	Female	50	Alive	Nasopharyngeal and Oropharyngeal swab		21L	BA.2
hCoV-19/Colombia/VAC-FVL-6072983/2022	EPI_ISL_13300425	2022-05-10	Male	81	Alive	Nasopharyngeal and Oropharyngeal swab		21L	BA.2.9
hCoV-19/Colombia/VAC-SYNLAB-66948288/2022	EPI_ISL_13300426	2022-05-10	Female	46	Alive	Nasopharyngeal and Oropharyngeal swab		21L	BA.2
hCoV-19/Colombia/VAC-SYNLAB-19133326/2022	EPI_ISL_13300427	2022-05-10	Male	72	Alive	Nasopharyngeal and Oropharyngeal swab		21L	BA.2.3.6
hCoV-19/Colombia/VAC-SYNLAB-31288894/2022	EPI_ISL_13300428	2022-05-10	Female	67	Alive	Nasopharyngeal and Oropharyngeal swab		21L	BA.2.3.6
hCoV-19/Colombia/VAC-SYNLAB-29738987/2022	EPI_ISL_13300429	2022-05-12	Female	64	Alive	Nasopharyngeal and Oropharyngeal swab		22C	BA.2.12.1
hCoV-19/Colombia/VAC-SYNLAB-1193303495/2022	EPI_ISL_13300430	2022-05-12	Female	19	Alive	Nasopharyngeal and Oropharyngeal swab		21L	BA.2.9
hCoV-19/Colombia/VAC-LCSS-38940692/2022	EPI_ISL_13300431	2022-05-03	Female	63	Alive	Nasopharyngeal and Oropharyngeal swab		21L	BA.2.9
hCoV-19/Colombia/VAC-LCSS-79343931/2022	EPI_ISL_13300432	2022-05-04	Male	57	Alive	Nasopharyngeal and Oropharyngeal swab		21L	BA.2
hCoV-19/Colombia/VAC-LCSS-66768405/2022	EPI_ISL_13300433	2022-05-04	Female	49	Alive	Nasopharyngeal and Oropharyngeal swab		21L	BA.2
hCoV-19/Colombia/VAC-LCSS-94416294/2022	EPI_ISL_13300434	2022-05-16	Male	47	Alive	Nasopharyngeal and Oropharyngeal swab		21L	BA.2.9
hCoV-19/Colombia/VAC-LCSS-38948047/2022	EPI_ISL_13300435	2022-05-16	Female	80	Alive	Nasopharyngeal and Oropharyngeal swab		21L	BA.2.3
hCoV-19/Colombia/VAC-LCSS-29081544/2022	EPI_ISL_13300436	2022-05-17	Female	82	Alive	Nasopharyngeal and Oropharyngeal swab		21L	BA.2.3
hCoV-19/Colombia/VAC-FVL-67045276/2022	EPI_ISL_13300437	2022-01-05	Female	37	Alive	Nasopharyngeal and Oropharyngeal swab		21K	BA.1.1
hCoV-19/Colombia/VAC-SYNLAB-41948044/2022	EPI_ISL_13639735	2022-05-18	Female	41	Alive	Nasopharyngeal and Oropharyngeal swab		21L	BA.2.9
hCoV-19/Colombia/VAC-SYNLAB-38977251/2022	EPI_ISL_13639736	2022-05-17	Male	76	Alive	Nasopharyngeal and Oropharyngeal swab		21L	BA.2.3
hCoV-19/Colombia/VAC-FVL-94543284/2022	EPI_ISL_13639737	2022-05-12	Male	36	Alive	Nasopharyngeal and Oropharyngeal swab		22C	BA.2.12.1
hCoV-19/Colombia/VAC-FVL-31222854/2022	EPI_ISL_13639738	2022-05-14	Female	72	Alive	Nasopharyngeal and Oropharyngeal swab		21L	BA.2
hCoV-19/Colombia/VAC-FVL-31958632/2022	EPI_ISL_13639739	2022-05-16	Female	55	Alive	Nasopharyngeal and Oropharyngeal swab		22C	BA.2.12.1
hCoV-19/Colombia/VAC-FVL-12971898/2022	EPI_ISL_13639740	2022-05-16	Male	65	Alive	Nasopharyngeal and Oropharyngeal swab		21L	BA.2
hCoV-19/Colombia/VAC-FVL-1061776174/2022	EPI_ISL_13639741	2022-05-17	Female	27	Alive	Nasopharyngeal and Oropharyngeal swab		22C	BA.2.12.1
hCoV-19/Colombia/VAC-FVL-38600148/2022	EPI_ISL_13639742	2022-05-17	Female	39	Alive	Nasopharyngeal and Oropharyngeal swab		21L	BA.2
hCoV-19/Colombia/VAC-FVL-1006258530/2022	EPI_ISL_13639743	2022-05-17	Female	19	Alive	Nasopharyngeal and Oropharyngeal swab		21L	BA.2
hCoV-19/Colombia/VAC-FVL-1144192830/2022	EPI_ISL_13639744	2022-05-17	Female	26	Alive	Nasopharyngeal and Oropharyngeal swab		21L	BA.2
hCoV-19/Colombia/VAC-FVL-1143848969/2022	EPI_ISL_13639745	2022-05-18	Female	28	Alive	Nasopharyngeal and Oropharyngeal swab		21L	BA.2
hCoV-19/Colombia/VAC-FVL-94411081/2022	EPI_ISL_13639746	2022-05-18	Male	47	Alive	Nasopharyngeal and Oropharyngeal swab		21L	BA.2
hCoV-19/Colombia/VAC-FVL-6135820/2022	EPI_ISL_13639747	2022-05-18	Male	41	Alive	Nasopharyngeal and Oropharyngeal swab		21L	BA.2
hCoV-19/Colombia/VAC-FVL-1151966359/2022	EPI_ISL_13639748	2022-05-18	Male	24	Alive	Nasopharyngeal and Oropharyngeal swab		21L	BA.2
hCoV-19/Colombia/VAC-CSB-31840598/2022	EPI_ISL_13639749	2022-05-03	Female	66	Alive	Nasopharyngeal and Oropharyngeal swab		21L	BA.2
hCoV-19/Colombia/VAC-CSB-91238409/2022	EPI_ISL_13639750	2022-05-03	Male	56	Alive	Nasopharyngeal and Oropharyngeal swab		21L	BA.2
hCoV-19/Colombia/VAC-CSB-98145378/2022	EPI_ISL_13639751	2022-05-04	Male	55	Alive	Nasopharyngeal and Oropharyngeal swab		21L	BA.2
hCoV-19/Colombia/VAC-CSB-505984997/2022	EPI_ISL_13639752	2022-05-04	Male	37	Alive	Nasopharyngeal and Oropharyngeal swab		21L	BA.2.23
hCoV-19/Colombia/VAC-CSN-79419409/2022	EPI_ISL_13639753	2022-05-10	Male	54	Alive	Nasopharyngeal and Oropharyngeal swab		21L	BA.2.3
hCoV-19/Colombia/VAC-LCSS-29072347/2022	EPI_ISL_13639754	2022-05-18	Female	83	Alive	Nasopharyngeal and Oropharyngeal swab		21L	BA.2.3
hCoV-19/Colombia/VAC-LCSS-1144162241/2022	EPI_ISL_13639755	2022-05-19	Female	29	Alive	Nasopharyngeal and Oropharyngeal swab		21L	BA.2
hCoV-19/Colombia/VAC-LCSS-1121948789/2022	EPI_ISL_13639756	2022-05-19	Female	24	Alive	Nasopharyngeal and Oropharyngeal swab		21L	BA.2
hCoV-19/Colombia/VAC-LCSS-1144042485/2022	EPI_ISL_13639757	2022-05-19	Male	31	Alive	Nasopharyngeal and Oropharyngeal swab		21L	BA.2
hCoV-19/Colombia/VAC-LCSS-16820688/2022	EPI_ISL_13639758	2022-05-21	Male	67	Alive	Nasopharyngeal and Oropharyngeal swab		21L	BA.2
hCoV-19/Colombia/VAC-LCSS-29869841/2022	EPI_ISL_13639759	2022-05-23	Female	74	Alive	Nasopharyngeal and Oropharyngeal swab		21L	BA.2
hCoV-19/Colombia/VAC-SDM-38986394/2022	EPI_ISL_13639760	2022-05-18	Female	75	Alive	Nasopharyngeal and Oropharyngeal swab		22A	BA.4.1
hCoV-19/Colombia/VAC-FVL-52212138/2022	EPI_ISL_13639761	2022-05-19	Female	46	Alive	Nasopharyngeal and Oropharyngeal swab		21L	BA.2
hCoV-19/Colombia/VAC-FVL-66860955/2022	EPI_ISL_13639762	2022-05-19	Female	48	Alive	Nasopharyngeal and Oropharyngeal swab		21L	BA.2
hCoV-19/Colombia/VAC-FVL-1075221257/2022	EPI_ISL_13639763	2022-05-20	Male	34	Alive	Nasopharyngeal and Oropharyngeal swab		21L	BA.2
hCoV-19/Colombia/VAC-FVL-67031447/2022	EPI_ISL_13639764	2022-05-21	Female	36	Alive	Nasopharyngeal and Oropharyngeal swab		21L	BA.2
hCoV-19/Colombia/VAC-FVL-1130586451/2022	EPI_ISL_13639765	2022-05-23	Female	36	Alive	Nasopharyngeal and Oropharyngeal swab		21L	BA.2
hCoV-19/Colombia/VAC-FVL-24341885/2022	EPI_ISL_13639766	2022-05-23	Female	40	Alive	Nasopharyngeal and Oropharyngeal swab		21L	BA.2
hCoV-19/Colombia/VAC-FVL-1144135653/2022	EPI_ISL_13639767	2022-05-23	Female	32	Alive	Nasopharyngeal and Oropharyngeal swab		22A	BA.4.1
hCoV-19/Colombia/VAC-FVL-1114888414/2022	EPI_ISL_13639768	2022-05-24	Male	29	Alive	Nasopharyngeal and Oropharyngeal swab		22C	BA.2.12.1
hCoV-19/Colombia/VAC-FVL-31569408/2022	EPI_ISL_13639769	2022-05-25	Female	41	Alive	Nasopharyngeal and Oropharyngeal swab		22A	BA.4.1
hCoV-19/Colombia/VAC-FVL-1107047067/2022	EPI_ISL_13639770	2022-05-25	Male	34	Alive	Nasopharyngeal and Oropharyngeal swab		21L	BA.2
hCoV-19/Colombia/VAC-FVL-1107064162/2022	EPI_ISL_13639771	2022-05-25	Female	31	Alive	Nasopharyngeal and Oropharyngeal swab		22C	BA.2.12.1
hCoV-19/Colombia/VAC-FVL-42128180/2022	EPI_ISL_13639772	2022-05-25	Female	44	Alive	Nasopharyngeal and Oropharyngeal swab		22C	BA.2.12.1
hCoV-19/Colombia/VAC-FVL-80852272/2022	EPI_ISL_13639773	2022-05-25	Male	38	Alive	Nasopharyngeal and Oropharyngeal swab		22A	BA.4.1
hCoV-19/Colombia/VAC-FVL-1144032443/2022	EPI_ISL_13639774	2022-05-24	Male	32	Alive	Nasopharyngeal and Oropharyngeal swab		22C	BA.2.12.1
hCoV-19/Colombia/VAC-FVL-1130619003/2022	EPI_ISL_13639775	2022-05-25	Female	34	Alive	Nasopharyngeal and Oropharyngeal swab		21L	BA.2
hCoV-19/Colombia/VAC-SYNLAB-29181641/2022	EPI_ISL_13639776	2022-05-18	Female	42	Alive	Nasopharyngeal and Oropharyngeal swab		21L	BA.2
hCoV-19/Colombia/VAC-SYNLAB-4483442/2022	EPI_ISL_13639777	2022-05-18	Male	64	Alive	Nasopharyngeal and Oropharyngeal swab		21L	BA.2.9
hCoV-19/Colombia/VAC-SYNLAB-66919340/2022	EPI_ISL_13639778	2022-05-21	Female	48	Alive	Nasopharyngeal and Oropharyngeal swab		21L	BA.2.9
hCoV-19/Colombia/VAC-CSB-18522536/2022	EPI_ISL_13639779	2022-05-12	Male	37	Alive	Nasopharyngeal and Oropharyngeal swab		21L	BA.2
hCoV-19/Colombia/VAC-CSB-94396673/2022	EPI_ISL_13639780	2022-05-12	Male	48	Alive	Nasopharyngeal and Oropharyngeal swab		21L	BA.2
hCoV-19/Colombia/VAC-CSB-1007489224/2022	EPI_ISL_13639781	2022-05-12	Male	20	Alive	Nasopharyngeal and Oropharyngeal swab		22A	BA.4.1
hCoV-19/Colombia/VAC-CSB-16725739/2022	EPI_ISL_13639782	2022-05-13	Male	57	Alive	Nasopharyngeal and Oropharyngeal swab		22C	BA.2.12.1
hCoV-19/Colombia/VAC-CSB-35601706/2022	EPI_ISL_13639783	2022-05-16	Female	46	Alive	Nasopharyngeal and Oropharyngeal swab		22C	BA.2.12.1
hCoV-19/Colombia/VAC-CSB-31881963/2022	EPI_ISL_13639784	2022-05-16	Female	60	Alive	Nasopharyngeal and Oropharyngeal swab		21L	BA.2
hCoV-19/Colombia/VAC-CSB-94315389/2022	EPI_ISL_13639785	2022-05-17	Male	49	Alive	Nasopharyngeal and Oropharyngeal swab		21L	BA.2
hCoV-19/Colombia/VAC-CSB-1143842847/2022	EPI_ISL_13639786	2022-05-16	Female	30	Alive	Nasopharyngeal and Oropharyngeal swab		21L	BA.2.9
hCoV-19/Colombia/VAC-CSB-31999015/2022	EPI_ISL_13639787	2022-05-16	Female	52	Alive	Nasopharyngeal and Oropharyngeal swab		21L	BA.2
hCoV-19/Colombia/VAC-CSB-29650006/2022	EPI_ISL_13639788	2022-05-17	Female	81	Alive	Nasopharyngeal and Oropharyngeal swab		21L	BA.2
hCoV-19/Colombia/VAC-CSB-501109/2022	EPI_ISL_13639789	2022-05-18	Male	54	Alive	Nasopharyngeal and Oropharyngeal swab		21L	BA.2.9.7
hCoV-19/Colombia/VAC-CSB-6379693/2022	EPI_ISL_13639790	2022-05-18	Male	80	Alive	Nasopharyngeal and Oropharyngeal swab		21L	BA.2
hCoV-19/Colombia/VAC-CSB-10248390/2022	EPI_ISL_13639791	2022-05-18	Male	61	Alive	Nasopharyngeal and Oropharyngeal swab		21L	BA.2
hCoV-19/Colombia/VAC-CSB-31954191/2022	EPI_ISL_13639792	2022-05-18	Female	56	Alive	Nasopharyngeal and Oropharyngeal swab		21L	BA.2
hCoV-19/Colombia/VAC-CSB-14430983/2022	EPI_ISL_13639793	2022-05-17	Male	78	Alive	Nasopharyngeal and Oropharyngeal swab		21L	BA.2
hCoV-19/Colombia/VAC-CSB-31938057/2022	EPI_ISL_13639794	2022-05-19	Female	56	Alive	Nasopharyngeal and Oropharyngeal swab		21L	BA.2
hCoV-19/Colombia/VAC-CSB-1144186929/2022	EPI_ISL_13639795	2022-05-19	Female	26	Alive	Nasopharyngeal and Oropharyngeal swab		22A	BA.4.1
hCoV-19/Colombia/VAC-CSB-76317631/2022	EPI_ISL_13639796	2022-05-17	Male	49	Alive	Nasopharyngeal and Oropharyngeal swab		21L	BA.2
hCoV-19/Colombia/VAC-CSB-76306047/2022	EPI_ISL_13639797	2022-05-20	Male	54	Alive	Nasopharyngeal and Oropharyngeal swab		recombinant	XAP
hCoV-19/Colombia/VAC-CSN-42143123/2022	EPI_ISL_13639798	2022-05-25	Female	40	Alive	Nasopharyngeal and Oropharyngeal swab		21L	BA.2
hCoV-19/Colombia/VAC-CSN-66784810/2022	EPI_ISL_13639799	2022-05-18	Female	43	Alive	Nasopharyngeal and Oropharyngeal swab		22C	BA.2.12.1
hCoV-19/Colombia/VAC-UNIANDES-G037775/2022	EPI_ISL_13761049	2022-02-02	Male	57				21K	BA.1.15
hCoV-19/Colombia/VAC-LDAB-94527084/2022	EPI_ISL_14425633	2022-05-23	Male	43	Alive	Nasopharyngeal and Oropharyngeal swab		22C	BA.2.12.1
hCoV-19/Colombia/VAC-LDAB-1107527043/2022	EPI_ISL_14425634	2022-05-23	Female	22	Alive	Nasopharyngeal and Oropharyngeal swab		21L	BA.2
hCoV-19/Colombia/VAC-LDAB-31990318/2022	EPI_ISL_14425635	2022-05-24	Female	53	Alive	Nasopharyngeal and Oropharyngeal swab		22C	BA.2.12.1
hCoV-19/Colombia/VAC-LDAB-38560409/2022	EPI_ISL_14425636	2022-05-25	Female	40	Alive	Nasopharyngeal and Oropharyngeal swab		22C	BA.2.12.1
hCoV-19/Colombia/VAC-LDAB-16770344/2022	EPI_ISL_14425637	2022-05-31	Male	52	Alive	Nasopharyngeal and Oropharyngeal swab		22C	BA.2.12.1
hCoV-19/Colombia/VAC-LDAB-16690525/2022	EPI_ISL_14425638	2022-06-01	Male	59	Alive	Nasopharyngeal and Oropharyngeal swab		21L	BA.2
hCoV-19/Colombia/VAC-LDAB-14995292/2022	EPI_ISL_14425639	2022-06-02	Male	68	Alive	Nasopharyngeal and Oropharyngeal swab		recombinant	XAM
hCoV-19/Colombia/VAC-LDAB-31214076/2022	EPI_ISL_14425640	2022-06-02	Female	72	Alive	Nasopharyngeal and Oropharyngeal swab		21L	BA.2
hCoV-19/Colombia/VAC-LDAB-14932116/2022	EPI_ISL_14425641	2022-06-02	Male	76	Alive	Nasopharyngeal and Oropharyngeal swab		21L	BA.2
hCoV-19/Colombia/VAC-LDAB-16940265/2022	EPI_ISL_14425642	2022-06-06	Male	40	Alive	Nasopharyngeal and Oropharyngeal swab		22A	BA.4.1
hCoV-19/Colombia/VAC-LDAB-31520640/2022	EPI_ISL_14425643	2022-06-07	Female	62	Alive	Nasopharyngeal and Oropharyngeal swab		21L	BA.2
hCoV-19/Colombia/VAC-LDAB-1107865198/2022	EPI_ISL_14425644	2022-06-07	Female	10	Alive	Nasopharyngeal and Oropharyngeal swab		22C	BA.2.12.1
hCoV-19/Colombia/VAC-LDAB-31271063/2022	EPI_ISL_14425645	2022-06-07	Female	65	Alive	Nasopharyngeal and Oropharyngeal swab		21L	BA.2.9
hCoV-19/Colombia/VAC-LDAB-38986901/2022	EPI_ISL_14425646	2022-06-07	Female	75	Alive	Nasopharyngeal and Oropharyngeal swab		21L	BA.2
hCoV-19/Colombia/VAC-LDAB-31232194/2022	EPI_ISL_14425647	2022-06-08	Female	70	Alive	Nasopharyngeal and Oropharyngeal swab		22A	BA.4.1
hCoV-19/Colombia/VAC-LDAB-16658585/2022	EPI_ISL_14425648	2022-06-10	Male	63	Alive	Nasopharyngeal and Oropharyngeal swab		22A	BA.4.1
hCoV-19/Colombia/VAC-LDAB-66819573/2022	EPI_ISL_14425649	2022-06-10	Female	52	Alive	Nasopharyngeal and Oropharyngeal swab		recombinant	XAP
hCoV-19/Colombia/VAC-CSB-1107518635/2022	EPI_ISL_14425650	2022-06-11	Female	23	Alive	Nasopharyngeal and Oropharyngeal swab		22A	BA.4.1
hCoV-19/Colombia/VAC-CSB-66850614/2022	EPI_ISL_14425651	2022-06-12	Female	52	Alive	Nasopharyngeal and Oropharyngeal swab		22A	BA.4.1
hCoV-19/Colombia/VAC-CSB-65809778/2022	EPI_ISL_14425652	2022-06-12	Female	40	Alive	Nasopharyngeal and Oropharyngeal swab		22A	BA.4.1
hCoV-19/Colombia/VAC-CSB-66914009/2022	EPI_ISL_14425654	2022-06-13	Female	47	Alive	Nasopharyngeal and Oropharyngeal swab		22B	BA.5.1
hCoV-19/Colombia/VAC-CSB-1130678692/2022	EPI_ISL_14425655	2022-06-14	Male	33	Alive	Nasopharyngeal and Oropharyngeal swab		22B	BA.5.5
hCoV-19/Colombia/VAC-CSB-31936670/2022	EPI_ISL_14425656	2022-06-13	Female	56	Alive	Nasopharyngeal and Oropharyngeal swab		22C	BA.2.12.1
hCoV-19/Colombia/VAC-CSB-14964784/2022	EPI_ISL_14425657	2022-06-14	Male	72	Alive	Nasopharyngeal and Oropharyngeal swab		21L	BA.2.9
hCoV-19/Colombia/VAC-CSB-67045627/2022	EPI_ISL_14425658	2022-06-14	Female	36	Alive	Nasopharyngeal and Oropharyngeal swab		22A	BA.4.1
hCoV-19/Colombia/VAC-CSB-67021226/2022	EPI_ISL_14425659	2022-06-13	Female	38	Alive	Nasopharyngeal and Oropharyngeal swab		22B	BA.5.5
hCoV-19/Colombia/VAC-CSB-1007309511/2022	EPI_ISL_14425660	2022-06-13	Female	27	Alive	Nasopharyngeal and Oropharyngeal swab		22C	BA.2.12.1
hCoV-19/Colombia/VAC-CSB-38991446/2022	EPI_ISL_14425661	2022-06-14	Female	74	Alive	Nasopharyngeal and Oropharyngeal swab		21L	BA.2
hCoV-19/Colombia/VAC-CSB-16942396/2022	EPI_ISL_14425662	2022-06-14	Male	40	Alive	Nasopharyngeal and Oropharyngeal swab		22A	BA.4.1
hCoV-19/Colombia/VAC-CSB-66816742/2022	EPI_ISL_14425663	2022-06-14	Female	52	Alive	Nasopharyngeal and Oropharyngeal swab		22B	BA.5.6
hCoV-19/Colombia/VAC-CSB-1007673002/2022	EPI_ISL_14425664	2022-06-14	Female	21	Alive	Nasopharyngeal and Oropharyngeal swab		22A	BA.4.1
hCoV-19/Colombia/VAC-CSB-1108332230/2022	EPI_ISL_14425668	2022-06-14	Female	19	Alive	Nasopharyngeal and Oropharyngeal swab		22A	BA.4.1
hCoV-19/Colombia/VAC-CSB-66957496/2022	EPI_ISL_14425669	2022-06-16	Female	47	Alive	Nasopharyngeal and Oropharyngeal swab		22C	BA.2.12.1
hCoV-19/Colombia/VAC-CSB-7542487/2022	EPI_ISL_14425670	2022-06-16	Male	58	Alive	Nasopharyngeal and Oropharyngeal swab		22A	BA.4.1
hCoV-19/Colombia/VAC-CSB-16704901/2022	EPI_ISL_14425671	2022-06-15	Male	57	Alive	Nasopharyngeal and Oropharyngeal swab		22A	BA.4.1
hCoV-19/Colombia/VAC-CSB-55229147/2022	EPI_ISL_14425672	2022-06-15	Female	37	Alive	Nasopharyngeal and Oropharyngeal swab		22B	BA.5.5
hCoV-19/Colombia/VAC-CSB-31570224/2022	EPI_ISL_14425673	2022-06-15	Female	42	Alive	Nasopharyngeal and Oropharyngeal swab		22C	BA.2.12.1
hCoV-19/Colombia/VAC-CSB-1143854049/2022	EPI_ISL_14425675	2022-06-16	Female	28	Alive	Nasopharyngeal and Oropharyngeal swab		22A	BA.4.1
hCoV-19/Colombia/VAC-CSB-1144046497/2022	EPI_ISL_14425676	2022-06-15	Male	30	Alive	Nasopharyngeal and Oropharyngeal swab		22B	BA.5.5
hCoV-19/Colombia/VAC-CSB-31941337/2022	EPI_ISL_14425677	2022-06-15	Female	56	Alive	Nasopharyngeal and Oropharyngeal swab		22A	BA.4.1
hCoV-19/Colombia/VAC-CSB-25298300/2022	EPI_ISL_14425678	2022-06-15	Female	44	Alive	Nasopharyngeal and Oropharyngeal swab		22A	BA.4.1
hCoV-19/Colombia/VAC-CSB-1005981182/2022	EPI_ISL_14425679	2022-06-15	Male	21	Alive	Nasopharyngeal and Oropharyngeal swab		22B	BA.5.5
hCoV-19/Colombia/VAC-CSB-34617116/2022	EPI_ISL_14425680	2022-06-16	Female	37	Alive	Nasopharyngeal and Oropharyngeal swab		22A	BA.4.1
hCoV-19/Colombia/VAC-CSB-1107056760/2022	EPI_ISL_14425681	2022-06-15	Male	32	Alive	Nasopharyngeal and Oropharyngeal swab		recombinant	XAM
hCoV-19/Colombia/VAC-CSB-25363870/2022	EPI_ISL_14425682	2022-06-15	Female	60	Alive	Nasopharyngeal and Oropharyngeal swab		recombinant	XAM
hCoV-19/Colombia/VAC-CSB-31529920/2022	EPI_ISL_14425685	2022-06-16	Female	52	Alive	Nasopharyngeal and Oropharyngeal swab		21L	BA.2
hCoV-19/Colombia/VAC-CSB-24113771/2022	EPI_ISL_14425686	2022-06-16	Female	83	Alive	Nasopharyngeal and Oropharyngeal swab		22C	BA.2.12.1
hCoV-19/Colombia/VAC-CSB-27247112/2022	EPI_ISL_14425687	2022-06-16	Female	75	Alive	Nasopharyngeal and Oropharyngeal swab		21L	BA.2
hCoV-19/Colombia/VAC-CSB-16623036/2022	EPI_ISL_14425689	2022-06-17	Male	67	Alive	Nasopharyngeal and Oropharyngeal swab		22C	BG.2
hCoV-19/Colombia/VAC-CSB-1193555827/2022	EPI_ISL_14425690	2022-06-16	Male	20	Alive	Nasopharyngeal and Oropharyngeal swab		22C	BA.2.12.1
hCoV-19/Colombia/VAC-CSB-42070136/2022	EPI_ISL_14425691	2022-06-16	Female	61	Alive	Nasopharyngeal and Oropharyngeal swab		22C	BA.2.12.1
hCoV-19/Colombia/VAC-CSB-67025921/2022	EPI_ISL_14425692	2022-06-16	Female	37	Alive	Nasopharyngeal and Oropharyngeal swab		22B	BA.5.6
hCoV-19/Colombia/VAC-CSB-29560733/2022	EPI_ISL_14425693	2022-06-16	Female	81	Alive	Nasopharyngeal and Oropharyngeal swab		21L	BA.2.81
hCoV-19/Colombia/VAC-CSB-94397811/2022	EPI_ISL_14425694	2022-06-18	Male	48	Alive	Nasopharyngeal and Oropharyngeal swab		21L	BA.2
hCoV-19/Colombia/VAC-LDAB-1241441620/2022	EPI_ISL_14425695	2022-06-28	Male	1	Alive	Nasopharyngeal swab		22C	BA.2.12.1
hCoV-19/Colombia/VAC-LDAB-31567734/2022	EPI_ISL_14425696	2022-06-20	Female	42	Alive	Nasopharyngeal swab		22C	BA.2.12.1
hCoV-19/Colombia/VAC-LDAB-29805651/2022	EPI_ISL_14425697	2022-06-29	Female	76	Alive	Nasopharyngeal swab		22B	BA.5
hCoV-19/Colombia/VAC-LDAB-29053028/2022	EPI_ISL_14425698	2022-06-28	Female	86	Alive	Nasopharyngeal swab		21L	BA.2
hCoV-19/Colombia/VAC-LDAB-38790378/2022	EPI_ISL_14425699	2022-07-05	Female	40	Alive	Nasopharyngeal swab		22B	BA.5.6
hCoV-19/Colombia/VAC-LDAB-2486516/2022	EPI_ISL_14425700	2022-07-11	Male	89	Alive	Nasopharyngeal swab		21L	BA.2.81
hCoV-19/Colombia/VAC-LDAB-31874530/2022	EPI_ISL_14425701	2022-07-11	Female	59	Alive	Nasopharyngeal and Oropharyngeal swab		22A	BA.4.1
hCoV-19/Colombia/VAC-LDAB-19135709/2022	EPI_ISL_14425702	2022-07-11	Male	71	Alive	Nasopharyngeal and Oropharyngeal swab		22A	BA.4.1
hCoV-19/Colombia/VAC-LDAB-25265139/2022	EPI_ISL_14425703	2022-07-11	Female	77	Alive	Nasopharyngeal and Oropharyngeal swab		22B	BA.5.6
hCoV-19/Colombia/VAC-LDAB-94527879/2022	EPI_ISL_14425704	2022-07-11	Male	43	Alive	Nasopharyngeal and Oropharyngeal swab		22A	BA.4.1
hCoV-19/Colombia/VAC-LDAB-29342690/2022	EPI_ISL_14425705	2022-07-11	Female	76	Alive	Nasopharyngeal and Oropharyngeal swab		22C	BA.2.12.1
hCoV-19/Colombia/VAC-LDAB-38971266/2022	EPI_ISL_14425706	2022-07-11	Female	80	Alive	Nasopharyngeal and Oropharyngeal swab		22B	BA.5.6
hCoV-19/Colombia/VAC-LDAB-52536072/2022	EPI_ISL_14425707	2022-07-11	Female	58	Alive	Nasopharyngeal and Oropharyngeal swab		22A	BA.4.1
hCoV-19/Colombia/VAC-LDAB-16679256/2022	EPI_ISL_14425708	2022-07-11	Male	59	Alive	Nasopharyngeal and Oropharyngeal swab		22B	BF.7
hCoV-19/Colombia/VAC-LDAB-6091711/2022	EPI_ISL_14425709	2022-07-11	Male	79	Alive	Nasopharyngeal and Oropharyngeal swab		22A	BA.4.1
hCoV-19/Colombia/VAC-LDAB-35461680/2022	EPI_ISL_14425711	2022-07-13	Female	62	Alive	Nasopharyngeal and Oropharyngeal swab		22C	BA.2.12.1
hCoV-19/Colombia/VAC-LDAB-16695292/2022	EPI_ISL_14425712	2022-07-13	Male	58	Alive	Nasopharyngeal and Oropharyngeal swab		22A	BA.4.1
hCoV-19/Colombia/VAC-LDAB-38223378/2022	EPI_ISL_14425713	2022-07-13	Female	70	Alive	Nasopharyngeal and Oropharyngeal swab		22B	BA.5.6
hCoV-19/Colombia/VAC-LDAB-14205343/2022	EPI_ISL_14425714	2022-07-13	Male	72	Alive	Nasopharyngeal and Oropharyngeal swab		22B	BA.5.6
hCoV-19/Colombia/VAC-LDAB-38956310/2022	EPI_ISL_14425715	2022-07-12	Female	79	Alive	Nasopharyngeal and Oropharyngeal swab		22B	BA.5.1
hCoV-19/Colombia/VAC-LDAB-26321840/2022	EPI_ISL_14425716	2022-07-12	Female	84	Alive	Nasopharyngeal and Oropharyngeal swab		22A	BA.4.1
hCoV-19/Colombia/VAC-LDAB-21286469/2022	EPI_ISL_14425717	2022-07-13	Female	83	Alive	Nasopharyngeal and Oropharyngeal swab		22B	BA.5.6
hCoV-19/Colombia/VAC-LDAB-29075375/2022	EPI_ISL_14425718	2022-07-13	Female	85	Alive	Nasopharyngeal and Oropharyngeal swab		22A	BA.4.1
hCoV-19/Colombia/VAC-LDAB-38971350/2022	EPI_ISL_14425719	2022-07-13	Female	77	Alive	Nasopharyngeal and Oropharyngeal swab		22A	BA.4.1
hCoV-19/Colombia/VAC-UTP-VG-981/2022	EPI_ISL_14536239	2022-06-06	Male	23	Alive	Nasopharyngeal swab		22C	BA.2.12.1
hCoV-19/Colombia/VAC-UTP-VG-982/2022	EPI_ISL_14536240	2022-06-07	Male	61	Alive	Nasopharyngeal swab		22A	BA.4.1
hCoV-19/Colombia/VAC-UTP-VG-984/2022	EPI_ISL_14536241	2022-06-09	Male	22	Alive	Nasopharyngeal swab		22B	BA.5.6
hCoV-19/Colombia/VAC-UTP-VG-985/2022	EPI_ISL_14562171	2022-06-09	Female	38	Alive	Nasopharyngeal swab		22B	BA.5.6
hCoV-19/Colombia/VAC-UTP-VG-986/2022	EPI_ISL_14562172	2022-06-10	Female	30	Alive	Nasopharyngeal swab		22C	BA.2.12.1
hCoV-19/Colombia/VAC-UTP-VG-987/2022	EPI_ISL_14562173	2022-06-10	Female	37	Alive	Nasopharyngeal swab		22A	BA.4.1
hCoV-19/Colombia/VAC-SYNLAB-79586217/2022	EPI_ISL_14660806	2022-06-12	Male	52	Alive	Nasopharyngeal and Oropharyngeal swab		22B	BE.1
hCoV-19/Colombia/VAC-SYNLAB-29400360/2022	EPI_ISL_14660807	2022-06-20	Female	56	Alive	Nasopharyngeal and Oropharyngeal swab		22B	BA.5.6
hCoV-19/Colombia/VAC-SYNLAB-16741850/2022	EPI_ISL_14660808	2022-06-13	Male	54	Alive	Nasopharyngeal and Oropharyngeal swab		22B	BA.5.1
hCoV-19/Colombia/VAC-SYNLAB-1006016002/2022	EPI_ISL_14660809	2022-06-14	Female	20	Alive	Nasopharyngeal and Oropharyngeal swab		22A	BA.4.1
hCoV-19/Colombia/VAC-SYNLAB-38995883/2022	EPI_ISL_14660810	2022-06-13	Female	74	Alive	Nasopharyngeal and Oropharyngeal swab		21L	BA.2.9
hCoV-19/Colombia/VAC-SYNLAB-1144145922/2022	EPI_ISL_14660811	2022-06-15	Female	31	Alive	Nasopharyngeal and Oropharyngeal swab		22B	BA.5.6
hCoV-19/Colombia/VAC-SYNLAB-1007509243/2022	EPI_ISL_14660812	2022-06-15	Male	21	Alive	Nasopharyngeal and Oropharyngeal swab		22A	BA.4.1
hCoV-19/Colombia/VAC-SYNLAB-31988907/2022	EPI_ISL_14660813	2022-06-15	Female	53	Alive	Nasopharyngeal and Oropharyngeal swab		22A	BA.4.1
hCoV-19/Colombia/VAC-SYNLAB-PA0680742/2022	EPI_ISL_14660814	2022-06-15	Female	32	Alive	Nasopharyngeal and Oropharyngeal swab		21L	BA.2
hCoV-19/Colombia/VAC-SYNLAB-14836647/2022	EPI_ISL_14660815	2022-06-15	Male	42	Alive	Nasopharyngeal and Oropharyngeal swab		recombinant	XAM
hCoV-19/Colombia/VAC-SYNLAB-67001487/2022	EPI_ISL_14660816	2022-06-15	Female	44	Alive	Nasopharyngeal and Oropharyngeal swab		21L	BA.2
hCoV-19/Colombia/VAC-SYNLAB-1115076418/2022	EPI_ISL_14660817	2022-06-14	Male	30	Alive	Nasopharyngeal and Oropharyngeal swab		21L	BA.2.9
hCoV-19/Colombia/VAC-SYNLAB-71756373/2022	EPI_ISL_14660818	2022-06-15	Male	46	Alive	Nasopharyngeal and Oropharyngeal swab		22B	BA.5.1.8
hCoV-19/Colombia/VAC-SYNLAB-38551019/2022	EPI_ISL_14660819	2022-06-16	Female	40	Alive	Nasopharyngeal and Oropharyngeal swab		22A	BA.4.1
hCoV-19/Colombia/VAC-SYNLAB-31879918/2022	EPI_ISL_14660820	2022-06-16	Female	60	Alive	Nasopharyngeal and Oropharyngeal swab		21L	BA.2
hCoV-19/Colombia/VAC-SYNLAB-1143876654/2022	EPI_ISL_14660821	2022-06-16	Female	23	Alive	Nasopharyngeal and Oropharyngeal swab		22B	BA.5.1.25
hCoV-19/Colombia/VAC-SYNLAB-28012000/2022	EPI_ISL_14660822	2022-06-17	Female	72	Alive	Nasopharyngeal and Oropharyngeal swab		22B	BA.5.1
hCoV-19/Colombia/VAC-SYNLAB-38671220/2022	EPI_ISL_14660823	2022-06-17	Female	37	Alive	Nasopharyngeal and Oropharyngeal swab		22A	BA.4.1
hCoV-19/Colombia/VAC-SYNLAB-14448615/2022	EPI_ISL_14660824	2022-06-18	Male	76	Alive	Nasopharyngeal and Oropharyngeal swab		22B	BA.5.2
hCoV-19/Colombia/VAC-SYNLAB-94489872/2022	EPI_ISL_14660825	2022-06-18	Male	45	Alive	Nasopharyngeal and Oropharyngeal swab		22A	BA.4.1
hCoV-19/Colombia/VAC-SYNLAB-1006101085/2022	EPI_ISL_14660826	2022-06-18	Male	19	Alive	Nasopharyngeal and Oropharyngeal swab		22A	BA.4.1
hCoV-19/Colombia/VAC-SYNLAB-1130613529/2022	EPI_ISL_14660827	2022-06-17	Female	34	Alive	Nasopharyngeal and Oropharyngeal swab		21L	BA.2
hCoV-19/Colombia/VAC-SYNLAB-31842669/2022	EPI_ISL_14660828	2022-06-18	Female	61	Alive	Nasopharyngeal and Oropharyngeal swab		22B	BA.5.5
hCoV-19/Colombia/VAC-SYNLAB-66856586/2022	EPI_ISL_14660829	2022-06-19	Female	49	Alive	Nasopharyngeal and Oropharyngeal swab		21L	BA.2.9
hCoV-19/Colombia/VAC-SYNLAB-29988830/2022	EPI_ISL_14660830	2022-06-19	Female	85	Alive	Nasopharyngeal and Oropharyngeal swab		22A	BA.4.1
hCoV-19/Colombia/VAC-SYNLAB-5498918/2022	EPI_ISL_14660831	2022-06-19	Male	44	Alive	Nasopharyngeal and Oropharyngeal swab		22A	BA.4.1
hCoV-19/Colombia/VAC-SYNLAB-2900360/2022	EPI_ISL_14660832	2022-06-13	Female	56	Alive	Nasopharyngeal and Oropharyngeal swab		22B	BA.5.6
hCoV-19/Colombia/VAC-CSN-1143834500/2022	EPI_ISL_14660833	2022-07-05	Female	30	Alive	Nasopharyngeal and Oropharyngeal swab		22A	BA.4.1
hCoV-19/Colombia/VAC-CSN-31171035/2022	EPI_ISL_14660834	2022-07-02	Female	57	Alive	Nasopharyngeal and Oropharyngeal swab		22C	BA.2.12.1
hCoV-19/Colombia/VAC-CSN-42031514/2022	EPI_ISL_14660835	2022-06-17	Female	38	Alive	Nasopharyngeal and Oropharyngeal swab		recombinant	XAP
hCoV-19/Colombia/VAC-LCSS-1106740738/2022	EPI_ISL_14660836	2022-06-15	Male	27	Alive			22A	BA.4.1
hCoV-19/Colombia/VAC-LCSS-1232792509/2022	EPI_ISL_14660837	2022-06-18	Female	6	Alive			22B	BA.5.6
hCoV-19/Colombia/VAC-LCSS-41742719/2022	EPI_ISL_14660838	2022-06-15	Female	63	Alive			22B	BA.5.1
hCoV-19/Colombia/VAC-LCSS-6075231/2022	EPI_ISL_14660839	2022-06-15	Male	94	Alive			22A	BA.4.1
hCoV-19/Colombia/VAC-LCSS-1114823066/2022	EPI_ISL_14660840	2022-06-16	Female	31	Alive	Nasopharyngeal and Oropharyngeal swab		22A	BA.4.1
hCoV-19/Colombia/VAC-SDM-34538206/2022	EPI_ISL_14660841	2022-06-13	Female	60	Alive			22C	BA.2.12.1
hCoV-19/Colombia/VAC-SDM-1114826091/2022	EPI_ISL_14660842	2022-06-14	Female	30	Alive			22A	BA.4.1
hCoV-19/Colombia/VAC-SDM-16843238/2022	EPI_ISL_14660843	2022-06-11	Male	40	Alive			22A	BA.4.1
hCoV-19/Colombia/VAC-CSB-1144077437/2022	EPI_ISL_14660844	2022-06-17	Female	27	Alive	Nasopharyngeal and Oropharyngeal swab		21L	BA.2
hCoV-19/Colombia/VAC-CSB-29285013/2022	EPI_ISL_14660845	2022-06-17	Female	40	Alive	Nasopharyngeal and Oropharyngeal swab		22A	BA.4.1
hCoV-19/Colombia/VAC-CSB-1061818011/2022	EPI_ISL_14660846	2022-06-18	Male	23	Alive	Nasopharyngeal and Oropharyngeal swab		22B	BA.5.5
hCoV-19/Colombia/VAC-CSB-1144044442/2022	EPI_ISL_14660847	2022-06-17	Male	31	Alive	Nasopharyngeal and Oropharyngeal swab		21L	BA.2.9
hCoV-19/Colombia/VAC-CSB-1144131022/2022	EPI_ISL_14660848	2022-06-18	Male	32	Alive	Nasopharyngeal and Oropharyngeal swab		22C	BA.2.12.1
hCoV-19/Colombia/VAC-CSB-1061709363/2022	EPI_ISL_14660849	2022-06-18	Female	34	Alive	Nasopharyngeal and Oropharyngeal swab		22A	BA.4.1
hCoV-19/Colombia/VAC-CSB-38643975/2022	EPI_ISL_14660850	2022-06-11	Female	37	Alive	Nasopharyngeal and Oropharyngeal swab		22C	BA.2.12.1
hCoV-19/Colombia/VAC-LDAB-31138476/2022	EPI_ISL_14660851	2022-07-05	Female	71	Alive	Nasopharyngeal and Oropharyngeal swab		22B	BA.5.6
hCoV-19/Colombia/VAC-LDAB-1007778357/2022	EPI_ISL_14660852	2022-07-05	Male	20	Alive	Nasopharyngeal and Oropharyngeal swab		22A	BA.4.1
hCoV-19/Colombia/VAC-LDAB-66980722/2022	EPI_ISL_14660853	2022-07-06	Female	46	Alive	Nasopharyngeal and Oropharyngeal swab		22A	BA.4.1
hCoV-19/Colombia/VAC-LDAB-16895812/2022	EPI_ISL_14660854	2022-07-06	Male	38	Alive	Nasopharyngeal and Oropharyngeal swab		22A	BA.4.1
hCoV-19/Colombia/VAC-LDAB-1005785063/2022	EPI_ISL_14660855	2022-07-06	Female	20	Alive	Nasopharyngeal and Oropharyngeal swab		22B	BA.5.6
hCoV-19/Colombia/VAC-LDAB-31266801/2022	EPI_ISL_14660856	2022-07-06	Female	68	Alive	Nasopharyngeal and Oropharyngeal swab		22A	BA.4.1
hCoV-19/Colombia/VAC-LDAB-38970754/2022	EPI_ISL_14660857	2022-07-06	Female	77	Alive	Nasopharyngeal and Oropharyngeal swab		22B	BA.5.6
hCoV-19/Colombia/VAC-LDAB-29010842/2022	EPI_ISL_14660858	2022-07-07	Female	92	Alive	Nasopharyngeal and Oropharyngeal swab		22B	BA.5.6
hCoV-19/Colombia/VAC-LDAB-16448027/2022	EPI_ISL_14660859	2022-07-07	Male	69	Alive	Nasopharyngeal and Oropharyngeal swab		22C	BA.2.12.1
hCoV-19/Colombia/VAC-LDAB-17168088/2022	EPI_ISL_14660860	2022-07-07	Male	75	Alive	Nasopharyngeal and Oropharyngeal swab		22A	BA.4.1
hCoV-19/Colombia/VAC-LDAB-31234624/2022	EPI_ISL_14660861	2022-07-07	Female	72	Alive	Nasopharyngeal and Oropharyngeal swab		22A	BA.4.1
hCoV-19/Colombia/VAC-LDAB-16728656/2022	EPI_ISL_14660862	2022-07-07	Male	55	Alive	Nasopharyngeal and Oropharyngeal swab		21L	BA.2
hCoV-19/Colombia/VAC-LDAB-16731777/2022	EPI_ISL_14660863	2022-07-07	Male	55	Alive	Nasopharyngeal and Oropharyngeal swab		22A	BA.4.6
hCoV-19/Colombia/VAC-LDAB-41370255/2022	EPI_ISL_14660864	2022-07-08	Female	75	Alive	Nasopharyngeal and Oropharyngeal swab		21L	BA.2
hCoV-19/Colombia/VAC-LDAB-31904944/2022	EPI_ISL_14660865	2022-07-11	Female	59	Alive	Nasopharyngeal and Oropharyngeal swab		22B	BA.5.6
hCoV-19/Colombia/VAC-LDAB-16614221/2022	EPI_ISL_14660866	2022-07-11	Male	67	Alive	Nasopharyngeal and Oropharyngeal swab		22B	BA.5.6
hCoV-19/Colombia/VAC-LDAB-38998085/2022	EPI_ISL_14660867	2022-07-09	Female	73	Alive	Nasopharyngeal and Oropharyngeal swab		22B	BA.5.6
hCoV-19/Colombia/VAC-LDAB-52838481/2022	EPI_ISL_14660868	2022-07-11	Female	38	Alive	Nasopharyngeal and Oropharyngeal swab		22A	BA.4.1
hCoV-19/Colombia/VAC-LDAB-16783344/2022	EPI_ISL_14660869	2022-07-11	Male	51	Alive	Nasopharyngeal and Oropharyngeal swab		22A	BA.4.1
hCoV-19/Colombia/VAC-LDAB-4945887/2022	EPI_ISL_14660870	2022-07-12	Male	71	Alive	Nasopharyngeal and Oropharyngeal swab		22A	BA.4.1
hCoV-19/Colombia/VAC-LDAB-16727521/2022	EPI_ISL_14660871	2022-07-12	Male	56	Alive	Nasopharyngeal and Oropharyngeal swab		22A	BA.4.1
hCoV-19/Colombia/VAC-LDAB-6049420/2022	EPI_ISL_14660872	2022-07-14	Male	98	Alive	Nasopharyngeal and Oropharyngeal swab		22A	BA.4.1
hCoV-19/Colombia/VAC-LDAB-14999744/2022	EPI_ISL_14660873	2022-07-14	Male	68	Alive	Nasopharyngeal and Oropharyngeal swab		22A	BA.4.1
hCoV-19/Colombia/VAC-LDAB-1112054313/2022	EPI_ISL_14660874	2022-07-18	Male	11	Alive	Nasopharyngeal and Oropharyngeal swab		22B	BA.5.6
hCoV-19/Colombia/VAC-LDAB-14951338/2022	EPI_ISL_14660875	2022-07-18	Male	73	Alive	Nasopharyngeal and Oropharyngeal swab		22B	BA.5.1
hCoV-19/Colombia/VAC-LDAB-30358995/2022	EPI_ISL_14660876	2022-07-21	Female	42	Alive	Nasopharyngeal swab		22A	BA.4.1
hCoV-19/Colombia/VAC-SYNLAB-166568387/2022	EPI_ISL_14674083	2022-06-15	Female	56	Alive	Nasopharyngeal and Oropharyngeal swab		21L	BA.2
hCoV-19/Colombia/VAC-LDAB-66884333/2022	EPI_ISL_14674084	2022-07-06	Female	44	Alive	Nasopharyngeal and Oropharyngeal swab		22A	BA.4.1
hCoV-19/Colombia/VAC-LDAB-31260355/2022	EPI_ISL_14674085	2022-07-18	Female	67	Alive	Nasopharyngeal and Oropharyngeal swab		22C	BA.2.12.1
hCoV-19/Colombia/VAC-CACSB-1144083742/2022	EPI_ISL_14719896	2022-06-19	Female	27	Alive	Nasopharyngeal and oropharyngeal swab		22B	BA.5.6
hCoV-19/Colombia/VAC-CSB-1130584392/2022	EPI_ISL_14719903	2022-07-15	Female	36	Alive	Nasopharyngeal and oropharyngeal swab		22B	BA.5.6
hCoV-19/Colombia/VAC-CSB-1130619252/2022	EPI_ISL_14719904	2022-07-15	Female	34	Alive	Nasopharyngeal and oropharyngeal swab		22A	BA.4.1
hCoV-19/Colombia/VAC-CSB-67003630/2022	EPI_ISL_14719905	2022-07-15	Female	46	Alive	Nasopharyngeal and oropharyngeal swab		22B	BA.5.6
hCoV-19/Colombia/VAC-CSB-10244399/2022	EPI_ISL_14719906	2022-07-15	Male	62	Alive	Nasopharyngeal and oropharyngeal swab		22A	BA.4.1
hCoV-19/Colombia/VAC-CSB-14436275/2022	EPI_ISL_14719907	2022-07-15	Male	79	Alive	Nasopharyngeal and oropharyngeal swab		22A	BA.4.1
hCoV-19/Colombia/VAC-CSB-34532573/2022	EPI_ISL_14719908	2022-07-16	Female	65	Alive	Nasopharyngeal and oropharyngeal swab		22A	BA.4.1
hCoV-19/Colombia/VAC-CSB-31958342/2022	EPI_ISL_14719909	2022-07-17	Female	55	Alive	Nasopharyngeal and oropharyngeal swab		22B	BA.5.1.25
hCoV-19/Colombia/VAC-CSB-16917314/2022	EPI_ISL_14719910	2022-07-18	Male	41	Alive	Nasopharyngeal and oropharyngeal swab		22A	BA.4.1
hCoV-19/Colombia/VAC-CSB-34596212/2022	EPI_ISL_14719911	2022-07-18	Female	60	Alive	Nasopharyngeal and oropharyngeal swab		22A	BA.4.1
hCoV-19/Colombia/VAC-CSB-31307031/2022	EPI_ISL_14719912	2022-07-18	Female	38	Alive	Nasopharyngeal and oropharyngeal swab		22A	BA.4.6
hCoV-19/Colombia/VAC-CSB-16581132/2022	EPI_ISL_14719913	2022-07-18	Male	68	Alive	Nasopharyngeal and oropharyngeal swab		22A	BA.4.1
hCoV-19/Colombia/VAC-CSB-1114901067/2022	EPI_ISL_14719914	2022-07-18	Female	23	Alive	Nasopharyngeal and oropharyngeal swab		22B	BA.5.6
hCoV-19/Colombia/VAC-CSB-34322808/2022	EPI_ISL_14719915	2022-07-19	Female	39	Alive	Nasopharyngeal and oropharyngeal swab		22A	BA.4.1
hCoV-19/Colombia/VAC-CSB-1130640444/2022	EPI_ISL_14719916	2022-07-19	Female	33	Alive	Nasopharyngeal and oropharyngeal swab		22A	BA.4.1
hCoV-19/Colombia/VAC-CSB-94525596/2022	EPI_ISL_14719917	2022-07-19	Male	43	Alive	Nasopharyngeal and oropharyngeal swab		22A	BA.4.1
hCoV-19/Colombia/VAC-CSB-1045717771/2022	EPI_ISL_14719918	2022-07-19	Male	28	Alive	Nasopharyngeal and oropharyngeal swab		22A	BA.4.1
hCoV-19/Colombia/VAC-CSB-31906874/2022	EPI_ISL_14719919	2022-07-19	Female	60	Alive	Nasopharyngeal and oropharyngeal swab		22D	BA.2.75.3
hCoV-19/Colombia/VAC-CSB-16718874/2022	EPI_ISL_14719920	2022-07-19	Male	56	Alive	Nasopharyngeal and oropharyngeal swab		22B	BA.5.6
hCoV-19/Colombia/VAC-CSB-66905801/2022	EPI_ISL_14719921	2022-07-21	Female	47	Alive	Nasopharyngeal and oropharyngeal swab		22A	BA.4.1
hCoV-19/Colombia/VAC-CSB-1144201752/2022	EPI_ISL_14719922	2022-07-21	Female	25	Alive	Nasopharyngeal and oropharyngeal swab		22B	BA.5.6
hCoV-19/Colombia/VAC-CSB-10549742/2022	EPI_ISL_14719923	2022-07-21	Male	58	Alive	Nasopharyngeal and oropharyngeal swab		22A	BA.4.1
hCoV-19/Colombia/VAC-SYNLAB-1107870367/2022	EPI_ISL_14719924	2022-07-17	Male	2	Alive	Nasopharyngeal and oropharyngeal swab		22A	BA.4.1
hCoV-19/Colombia/VAC-SYNLAB-1144091476/2022	EPI_ISL_14719926	2022-07-18	Male	25	Alive	Nasopharyngeal and oropharyngeal swab		22B	BA.5.2
hCoV-19/Colombia/VAC-SYNLAB-45518746/2022	EPI_ISL_14719927	2022-07-18	Female	48	Alive	Nasopharyngeal and oropharyngeal swab		22A	BA.4.1
hCoV-19/Colombia/VAC-SYNLAB-1113646421/2022	EPI_ISL_14719929	2022-07-18	Female	32	Alive	Nasopharyngeal and oropharyngeal swab		22A	BA.4.1
hCoV-19/Colombia/VAC-SYNLAB-29033465/2022	EPI_ISL_14719931	2022-07-18	Female	89	Alive	Nasopharyngeal and oropharyngeal swab		22B	BA.5.6
hCoV-19/Colombia/VAC-SYNLAB-16662423/2022	EPI_ISL_14719932	2022-07-18	Male	60	Alive	Nasopharyngeal and oropharyngeal swab		22A	BA.4.1
hCoV-19/Colombia/VAC-SYNLAB-1002635351/2022	EPI_ISL_14719933	2022-07-19	Female	19	Alive	Nasopharyngeal and oropharyngeal swab		22B	BA.5.6
hCoV-19/Colombia/VAC-SYNLAB-29652875/2022	EPI_ISL_14719937	2022-07-20	Female	85	Alive	Nasopharyngeal and oropharyngeal swab		22B	BA.5.2.2
hCoV-19/Colombia/VAC-SYNLAB-641750674/2022	EPI_ISL_14719945	2022-07-19	Female	55	Alive	Nasopharyngeal and oropharyngeal swab		22B	BA.5.2.9
hCoV-19/Colombia/VAC-CSN-31583459/2022	EPI_ISL_14719950	2022-07-15	Female	39	Alive	Nasopharyngeal and oropharyngeal swab		22B	BA.5.6
hCoV-19/Colombia/VAC-CSN-31268368/2022	EPI_ISL_14719951	2022-07-15	Female	65	Alive	Nasopharyngeal and oropharyngeal swab		22B	BA.5.1
hCoV-19/Colombia/VAC-CSN-16257716/2022	EPI_ISL_14719952	2022-07-15	Male	65	Alive	Nasopharyngeal and oropharyngeal swab		22B	BA.5.1
hCoV-19/Colombia/VAC-CSN-1112477079/2022	EPI_ISL_14719953	2022-07-16	Male	29	Alive	Nasopharyngeal and oropharyngeal swab		22B	BA.5.6
hCoV-19/Colombia/VAC-CSN-31297765/2022	EPI_ISL_14719954	2022-07-19	Female	67	Alive	Nasopharyngeal and oropharyngeal swab		22B	BA.5.1.10
hCoV-19/Colombia/VAC-CSN-16258778/2022	EPI_ISL_14719955	2022-07-18	Male	64	Alive	Nasopharyngeal and oropharyngeal swab		22A	BA.4.1
hCoV-19/Colombia/VAC-CSN-29700490/2022	EPI_ISL_14719957	2022-07-20	Female	63	Alive	Nasopharyngeal and oropharyngeal swab		22A	BA.4.1
hCoV-19/Colombia/VAC-CSN-31485153/2022	EPI_ISL_14719958	2022-07-05	Female	40	Alive	Nasopharyngeal and oropharyngeal swab		22A	BA.4.6
hCoV-19/Colombia/VAC-CSN-16551171/2022	EPI_ISL_14719959	2022-07-19	Male	46	Alive	Nasopharyngeal and oropharyngeal swab		22B	BA.5.6
hCoV-19/Colombia/VAC-LCSS-31216403/2022	EPI_ISL_14719961	2022-07-16	Female	71	Alive	Nasopharyngeal and oropharyngeal swab		22A	BA.4
hCoV-19/Colombia/VAC-LCSS-38558542/2022	EPI_ISL_14719962	2022-07-19	Female	39	Alive	Nasopharyngeal and oropharyngeal swab		22B	BA.5.1
hCoV-19/Colombia/VAC-LCSS-19497294/2022	EPI_ISL_14719964	2022-07-16	Male	59	Alive	Nasopharyngeal and oropharyngeal swab		22A	BA.4.1
hCoV-19/Colombia/VAC-LCSS-1112069981/2022	EPI_ISL_14719965	2022-07-19	Male	0	Alive	Nasopharyngeal and oropharyngeal swab		22A	BA.4.1
hCoV-19/Colombia/VAC-LCSS-66882239/2022	EPI_ISL_14719967	2022-07-20	Female	48	Alive	Nasopharyngeal and oropharyngeal swab		22B	BA.5.5
hCoV-19/Colombia/VAC-LCSS-1110306314/2022	EPI_ISL_14719970	2022-07-23	Male	0	Alive	Nasopharyngeal and oropharyngeal swab		22B	BA.5.6
hCoV-19/Colombia/VAC-LCSS-31294521/2022	EPI_ISL_14719971	2022-07-22	Female	67	Alive	Nasopharyngeal and oropharyngeal swab		22B	BA.5.1
hCoV-19/Colombia/VAC-IDIME-94381965/2022	EPI_ISL_14719973	2022-07-16	Male	50	Alive	Nasopharyngeal and oropharyngeal swab		22B	BA.5.6
hCoV-19/Colombia/VAC-IDIME-31286671/2022	EPI_ISL_14719974	2022-07-16	Female	76	Alive	Nasopharyngeal and oropharyngeal swab		22A	BA.4.1
hCoV-19/Colombia/VAC-IDIME-10110735/2022	EPI_ISL_14719976	2022-07-22	Male	60	Alive	Nasopharyngeal and oropharyngeal swab		22B	BA.5.6
hCoV-19/Colombia/VAC-IDIME-29109656/2022	EPI_ISL_14719977	2022-07-23	Female	48	Alive	Nasopharyngeal and oropharyngeal swab		22A	BA.4.1
hCoV-19/Colombia/VAC-IDIME-1143932194/2022	EPI_ISL_14719978	2022-07-17	Male	32	Alive	Nasopharyngeal and oropharyngeal swab		22B	BA.5.6
hCoV-19/Colombia/VAC-IDIME-66816203/2022	EPI_ISL_14719979	2022-07-19	Female	56	Alive	Nasopharyngeal and oropharyngeal swab		22A	BA.4.1
hCoV-19/Colombia/VAC-IDIME-16763879/2022	EPI_ISL_14719980	2022-07-19	Male	53	Alive	Nasopharyngeal and oropharyngeal swab		22A	BA.4.4
hCoV-19/Colombia/VAC-IDIME-14990183/2022	EPI_ISL_14719981	2022-07-21	Male	72	Alive	Nasopharyngeal and oropharyngeal swab		22A	BA.4.1
hCoV-19/Colombia/VAC-CIDEIM-38964657/2022	EPI_ISL_14719982	2022-07-15	Female	78	Alive	Nasopharyngeal and oropharyngeal swab		22B	BA.5.1
hCoV-19/Colombia/VAC-LDAB-16822797/2022	EPI_ISL_14719983	2022-07-19	Male	59	Alive	Nasopharyngeal and oropharyngeal swab		22A	BA.4.6
hCoV-19/Colombia/VAC-LDAB-31877185/2022	EPI_ISL_14719984	2022-07-05	Female	61	Alive	Nasopharyngeal and oropharyngeal swab		22A	BA.4.6
hCoV-19/Colombia/VAC-INS-VG-1482/2021	EPI_ISL_1494952	2021-03-05	Male	54	Alive	Nasopharyngeal swab		20G	B.1.2
hCoV-19/Colombia/VAC-INS-VG-1483/2021	EPI_ISL_1494953	2021-03-05	Female	25	Alive	Nasopharyngeal swab		20B	B.1.1.348
hCoV-19/Colombia/VAC-INS-VG-1490/2021	EPI_ISL_1494954	2021-03-06	Female	73	Alive	Nasopharyngeal swab		20B	B.1.1.348
hCoV-19/Colombia/VAC-CSB-1144133296/2022	EPI_ISL_15195788	2022-07-28	Male	32	Alive	Nasopharyngeal and Oropharyngeal swab		22A	BA.4.1
hCoV-19/Colombia/VAC-CSB-79054670/2022	EPI_ISL_15195789	2022-08-09	Male	53	Alive	Nasopharyngeal and Oropharyngeal swab		22A	BA.4.6
hCoV-19/Colombia/VAC-CSB-29843985/2022	EPI_ISL_15195790	2022-07-28	Female	52	Alive	Nasopharyngeal and Oropharyngeal swab		22B	BA.5.6
hCoV-19/Colombia/VAC-CSB-29182428/2022	EPI_ISL_15195791	2022-07-28	Female	42	Alive	Nasopharyngeal and Oropharyngeal swab		22A	BA.4.1
hCoV-19/Colombia/VAC-CSB-1111488798/2022	EPI_ISL_15195793	2022-07-28	Female	0	Alive	Nasopharyngeal and Oropharyngeal swab		22B	BA.5.6
hCoV-19/Colombia/VAC-CSB-14990400/2022	EPI_ISL_15195794	2022-07-28	Male	71	Alive	Nasopharyngeal and Oropharyngeal swab		22B	BF.5
hCoV-19/Colombia/VAC-CSB-1118294015/2022	EPI_ISL_15195795	2022-07-27	Male	32	Alive	Nasopharyngeal and Oropharyngeal swab		22A	BA.4.1
hCoV-19/Colombia/VAC-CSB-31472021/2022	EPI_ISL_15195796	2022-07-28	Female	57	Alive	Nasopharyngeal and Oropharyngeal swab		22A	BA.4.6
hCoV-19/Colombia/VAC-CSB-1107097658/2022	EPI_ISL_15195797	2022-07-28	Male	26	Alive	Nasopharyngeal and Oropharyngeal swab		22A	BA.4.1
hCoV-19/Colombia/VAC-CSB-31280957/2022	EPI_ISL_15195798	2022-07-28	Female	65	Alive	Nasopharyngeal and Oropharyngeal swab		22B	BA.5.6
hCoV-19/Colombia/VAC-CSB-72194255/2022	EPI_ISL_15195799	2022-07-28	Male	49	Alive	Nasopharyngeal and Oropharyngeal swab		22A	BA.4.6.5
hCoV-19/Colombia/VAC-CSB-31582347/2022	EPI_ISL_15195800	2022-07-28	Female	41	Alive	Nasopharyngeal and Oropharyngeal swab		22B	BA.5.6
hCoV-19/Colombia/VAC-CSB-1047465144/2022	EPI_ISL_15195801	2022-07-28	Female	28	Alive	Nasopharyngeal and Oropharyngeal swab		22A	BA.4.1
hCoV-19/Colombia/VAC-CSB-1124851153/2022	EPI_ISL_15195802	2022-07-29	Female	34	Alive	Nasopharyngeal and Oropharyngeal swab		22A	BA.4.1
hCoV-19/Colombia/VAC-CSB-5335068/2022	EPI_ISL_15195803	2022-07-29	Male	62	Alive	Nasopharyngeal and Oropharyngeal swab		22A	BA.4.1
hCoV-19/Colombia/VAC-CSB-1232818781/2022	EPI_ISL_15195804	2022-07-29	Female	0	Alive	Nasopharyngeal and Oropharyngeal swab		22B	BA.5.1
hCoV-19/Colombia/VAC-CSB-1144070054/2022	EPI_ISL_15195805	2022-07-29	Female	28	Alive	Nasopharyngeal and Oropharyngeal swab		22B	BA.5.6
hCoV-19/Colombia/VAC-CSB-10307746/2022	EPI_ISL_15195806	2022-07-29	Male	36	Alive	Nasopharyngeal and Oropharyngeal swab		22B	BA.5.6
hCoV-19/Colombia/VAC-CSB-38670415/2022	EPI_ISL_15195807	2022-07-30	Female	38	Alive	Nasopharyngeal and Oropharyngeal swab		22B	BA.5.6
hCoV-19/Colombia/VAC-CSB-48575535/2022	EPI_ISL_15195810	2022-07-30	Female	39	Alive	Nasopharyngeal and Oropharyngeal swab		22A	BA.4.1
hCoV-19/Colombia/VAC-CSB-29352682/2022	EPI_ISL_15195812	2022-07-30	Female	36	Alive	Nasopharyngeal and Oropharyngeal swab		22A	BA.4.1
hCoV-19/Colombia/VAC-CSB-39151080/2022	EPI_ISL_15195813	2022-07-30	Female	69	Alive	Nasopharyngeal and Oropharyngeal swab		22B	BF.7
hCoV-19/Colombia/VAC-CSB-13224501/2022	EPI_ISL_15195814	2022-07-30	Male	77	Alive	Nasopharyngeal and Oropharyngeal swab		22B	BF.7
hCoV-19/Colombia/VAC-CSB-1107054106/2022	EPI_ISL_15195815	2022-07-31	Female	33	Alive	Nasopharyngeal and Oropharyngeal swab		22B	BA.5.6
hCoV-19/Colombia/VAC-CSB-17162220/2022	EPI_ISL_15195816	2022-07-31	Male	75	Alive	Nasopharyngeal and Oropharyngeal swab		22B	BE.1.1
hCoV-19/Colombia/VAC-CSB-10519171/2022	EPI_ISL_15195817	2022-08-01	Male	74	Alive	Nasopharyngeal and Oropharyngeal swab		22A	BA.4.1
hCoV-19/Colombia/VAC-CSB-14800521/2022	EPI_ISL_15195818	2022-08-01	Male	37	Alive	Nasopharyngeal and Oropharyngeal swab		22A	BA.4.1
hCoV-19/Colombia/VAC-CSB-29477653/2022	EPI_ISL_15195819	2022-08-01	Female	64	Alive	Nasopharyngeal and Oropharyngeal swab		22B	BA.5.6
hCoV-19/Colombia/VAC-CSB-1130655539/2022	EPI_ISL_15195821	2022-08-01	Male	34	Alive	Nasopharyngeal and Oropharyngeal swab		22A	BA.4.1
hCoV-19/Colombia/VAC-CSB-31294691/2022	EPI_ISL_15195822	2022-08-01	Female	65	Alive	Nasopharyngeal and Oropharyngeal swab		22A	BA.4.1
hCoV-19/Colombia/VAC-CSB-79795434/2022	EPI_ISL_15195823	2022-08-02	Male	44	Alive	Nasopharyngeal and Oropharyngeal swab		22B	BA.5.2.1
hCoV-19/Colombia/VAC-CSB-515832/2022	EPI_ISL_15195824	2022-08-02	Male	92	Alive	Nasopharyngeal and Oropharyngeal swab		22B	BA.5.1
hCoV-19/Colombia/VAC-CSB-31262254/2022	EPI_ISL_15195825	2022-08-02	Female	68	Alive	Nasopharyngeal and Oropharyngeal swab		22B	BA.5.1
hCoV-19/Colombia/VAC-CSB-1192915074/2022	EPI_ISL_15195826	2022-08-02	Female	23	Alive	Nasopharyngeal and Oropharyngeal swab		22B	BA.5.6
hCoV-19/Colombia/VAC-CSB-66836573/2022	EPI_ISL_15195827	2022-08-02	Female	51	Alive	Nasopharyngeal and Oropharyngeal swab		22B	BA.5.1.25
hCoV-19/Colombia/VAC-CSB-12751152/2022	EPI_ISL_15195828	2022-08-02	Male	40	Alive	Nasopharyngeal and Oropharyngeal swab		22A	BA.4.6
hCoV-19/Colombia/VAC-SYNLAB-C9M0XWWYF/2022	EPI_ISL_15195832	2022-08-01	Female	56	Alive	Nasopharyngeal and Oropharyngeal swab		22B	BA.5.1
hCoV-19/Colombia/VAC-SYNLAB-18496433/2022	EPI_ISL_15195836	2022-08-01	Male	51	Alive	Nasopharyngeal and Oropharyngeal swab		22B	BA.5.6
hCoV-19/Colombia/VAC-SYNLAB-25011715/2022	EPI_ISL_15195843	2022-08-02	Female	86	Alive	Nasopharyngeal and Oropharyngeal swab		22B	BA.5.1.30
hCoV-19/Colombia/VAC-SYNLAB-19094404/2022	EPI_ISL_15195845	2022-08-03	Male	75	Alive	Nasopharyngeal and Oropharyngeal swab		22B	BA.5.6
hCoV-19/Colombia/VAC-SYNLAB-31292985/2022	EPI_ISL_15195846	2022-08-03	Female	67	Alive	Nasopharyngeal and Oropharyngeal swab		22B	BA.5.1.1
hCoV-19/Colombia/VAC-SYNLAB-1136880141/2022	EPI_ISL_15195849	2022-08-05	Female	34	Alive	Nasopharyngeal and Oropharyngeal swab		22A	BA.4.1
hCoV-19/Colombia/VAC-SYNLAB-16467747/2022	EPI_ISL_15195851	2022-08-05	Male	79	Alive	Nasopharyngeal and Oropharyngeal swab		22A	BA.4.1
hCoV-19/Colombia/VAC-SYNLAB-LP8532627/2022	EPI_ISL_15195852	2022-08-02	Male	55	Alive			22B	BA.5.2
hCoV-19/Colombia/VAC-SYNLAB-N8985915/2022	EPI_ISL_15195854	2022-08-06	Female	17	Alive	Nasopharyngeal and Oropharyngeal swab		22B	BA.5.2.28
hCoV-19/Colombia/VAC-LCSS-16236665/2022	EPI_ISL_15195855	2022-08-01	Male	77	Alive	Nasopharyngeal and Oropharyngeal swab		22B	BA.5.6
hCoV-19/Colombia/VAC-LCSS-31228634/2022	EPI_ISL_15195856	2022-08-01	Female	71	Alive	Nasopharyngeal and Oropharyngeal swab		22A	BA.4.6.5
hCoV-19/Colombia/VAC-LCSS-6070762/2022	EPI_ISL_15195857	2022-08-02	Male	80	Alive	Nasopharyngeal and Oropharyngeal swab		22A	BA.4.1
hCoV-19/Colombia/VAC-LCSS-1144056465/2022	EPI_ISL_15195858	2022-08-02	Female	29	Alive	Nasopharyngeal and Oropharyngeal swab		22A	BA.4.6.5
hCoV-19/Colombia/VAC-LCSS-4506748/2022	EPI_ISL_15195859	2022-08-02	Male	80	Alive	Nasopharyngeal and Oropharyngeal swab		22A	BA.4.1
hCoV-19/Colombia/VAC-LCSS-1113636559/2022	EPI_ISL_15195860	2022-08-03	Female	33	Alive	Nasopharyngeal and Oropharyngeal swab		22B	BA.5.2.1
hCoV-19/Colombia/VAC-LCSS-AR917546/2022	EPI_ISL_15195861	2022-08-04	Male	0	Alive	Nasopharyngeal and Oropharyngeal swab		22A	BA.4.1
hCoV-19/Colombia/VAC-LCSS-1144188171/2022	EPI_ISL_15195862	2022-08-05	Female	27	Alive	Nasopharyngeal and Oropharyngeal swab		22B	BA.5.6
hCoV-19/Colombia/VAC-CSB-31947561/2022	EPI_ISL_15256319	2022-07-30	Female	56	Alive	Nasopharyngeal and Oropharyngeal swab		22A	BA.4.6
hCoV-19/Colombia/VAC-CSB-34551810/2022	EPI_ISL_15256320	2022-08-01	Female	54	Alive	Nasopharyngeal and Oropharyngeal swab		22B	BA.5.1.30
hCoV-19/Colombia/VAC-INS-VG-25454/2022	EPI_ISL_15785012	2022-09-03	Female	44	Alive			22B	BF.4
hCoV-19/Colombia/VAC-LCO-203223155/2022	EPI_ISL_15977715	2022-07-14			Hospitalized	Nasopharyngeal and Oropharyngeal swab		21K	BA.1.1
hCoV-19/Colombia/VAC-FVL-94479615/2022	EPI_ISL_16116003	2022-08-26	Male	39	Alive			21L	BA.2
hCoV-19/Colombia/VAC-SYNLAB-14447539/2022	EPI_ISL_16116004	2022-08-31	Male	77	Alive			22A	BA.4.6
hCoV-19/Colombia/VAC-SYNLAB-e60240230/2022	EPI_ISL_16116005	2022-08-23	Male	29	Alive			22B	BA.5.2.9
hCoV-19/Colombia/VAC-SYNLAB-29096042/2022	EPI_ISL_16116006	2022-08-13	Female	93	Alive			22A	BA.4.6
hCoV-19/Colombia/VAC-SYNLAB-1241442250/2022	EPI_ISL_16116008	2022-08-10	Male	8	Alive			22B	BF.26
hCoV-19/Colombia/VAC-SYNLAB-16712389/2022	EPI_ISL_16116014	2022-08-23	Male	57	Alive			22B	BA.5.6
hCoV-19/Colombia/VAC-SYNLAB-1144069559/2022	EPI_ISL_16116016	2022-08-17	Female	28	Alive			22B	BA.5.2.1
hCoV-19/Colombia/VAC-LCSS-1107041274/2022	EPI_ISL_16116017	2022-08-31	Female	35	Alive			22B	BA.5.2
hCoV-19/Colombia/VAC-LCSS-72277009/2022	EPI_ISL_16116018	2022-09-08	Male	40	Alive			22A	BA.4.1
hCoV-19/Colombia/VAC-CSB-8269638/2022	EPI_ISL_16116021	2022-09-03	Male	76	Alive			22B	BA.5.1.30
hCoV-19/Colombia/VAC-CSB-37083431/2022	EPI_ISL_16116022	2022-09-08	Female	40	Alive			22B	BA.5.6
hCoV-19/Colombia/VAC-CSB-31274517/2022	EPI_ISL_16116023	2022-09-09	Female	67	Alive			22A	BA.4.6
hCoV-19/Colombia/VAC-CSB-16774070/2022	EPI_ISL_16116025	2022-09-14	Male	53	Alive			22B	BA.5.6.1
hCoV-19/Colombia/VAC-CSB-94427543/2022	EPI_ISL_16116026	2022-09-14	Male	47	Alive			22B	BA.5.6
hCoV-19/Colombia/VAC-LCO-29348807/2022	EPI_ISL_16116027	2022-09-05	Female	65	Alive			22A	BA.4.6
hCoV-19/Colombia/VAC-CI-66712608/2022	EPI_ISL_16116028	2022-09-08	Female	54	Alive			22B	BA.5.2.9
hCoV-19/Colombia/VAC-LCSS-66831362/2022	EPI_ISL_16116029	2022-09-13	Female	50	Alive			22A	BA.4.6
hCoV-19/Colombia/VAC-FVL-24325236/2022	EPI_ISL_16116030	2022-09-20	Female	65	Alive			22B	BA.5.1.25
hCoV-19/Colombia/VAC-SYNLAB-66857496/2022	EPI_ISL_16116031	2022-08-23	Female	49	Alive			22A	BA.4.1
hCoV-19/Colombia/VAC-LCO-nr938s2c1/2022	EPI_ISL_16116034	2022-09-05	Male	58	Alive			22B	BA.5.1.2
hCoV-19/Colombia/VAC-LCO-29003297/2022	EPI_ISL_16116035	2022-09-25	Female	88	Alive			22A	BA.4.6
hCoV-19/Colombia/VAC-LCSS-38862255/2022	EPI_ISL_16116036	2022-09-26	Female	59	Alive			22B	BA.5.2.21
hCoV-19/Colombia/VAC-FVL-1144032127/2022	EPI_ISL_16116037	2022-09-21	Male	33	Alive			22A	BA.4.6.5
hCoV-19/Colombia/VAC-FVL-52316905/2022	EPI_ISL_16116038	2022-09-26	Female	45	Alive			22B	BA.5.1.22
hCoV-19/Colombia/VAC-LCSS-14989155/2022	EPI_ISL_16116039	2022-10-07	Male	68	Alive			22A	BA.4.6
hCoV-19/Colombia/VAC-LCSS-31259049/2022	EPI_ISL_16116040	2022-10-07	Female	69	Alive			22B	BA.5.2.1
hCoV-19/Colombia/VAC-SYNLAB-1130605678/2022	EPI_ISL_16116041	2022-10-05	Female	36	Alive			22B	BA.5.5
hCoV-19/Colombia/VAC-SURA-8248387/2022	EPI_ISL_16116043	2022-10-01	Male	78	Alive			22B	BA.5.6.1
hCoV-19/Colombia/VAC-LCSS-6086777/2022	EPI_ISL_16116045	2022-10-23	Male	80	Alive			22E	BQ.1.1.10
hCoV-19/Colombia/VAC-SYNLAB-31929148/2022	EPI_ISL_16116046	2022-10-18	Female	57	Alive			22B	BA.5.2.9
hCoV-19/Colombia/VAC-SYNLAB-38985408/2022	EPI_ISL_16116047	2022-10-18	Female	75	Alive			22B	BA.5.2.9
hCoV-19/Colombia/VAC-SYNLAB-31244446/2022	EPI_ISL_16116048	2022-10-21	Female	70	Alive			22B	BF.7.6
hCoV-19/Colombia/VAC-CSB-38977690/2022	EPI_ISL_16116049	2022-10-19	Female	77	Alive			21L	CM.9
hCoV-19/Colombia/VAC-CSB-38562492/2022	EPI_ISL_16116050	2022-10-18	Female	41	Alive			22A	BA.4.6
hCoV-19/Colombia/VAC-FVL-1047336529/2022	EPI_ISL_16131140	2022-08-12	Female	34	Alive			22B	BA.5.6
hCoV-19/Colombia/VAC-FVL-39693182/2022	EPI_ISL_16131141	2022-08-16	Female	57	Alive			22B	BA.5.2
hCoV-19/Colombia/VAC-IDIME-20255253/2022	EPI_ISL_16131143	2022-07-31	Female	83	Alive			22B	BA.5.1
hCoV-19/Colombia/VAC-IDIME-94372015/2022	EPI_ISL_16131144	2022-08-02	Male	50	Alive			22B	BA.5.1.30
hCoV-19/Colombia/VAC-IDIME-1094162913/2022	EPI_ISL_16131145	2022-08-01	Female	35	Alive			22B	BA.5.6
hCoV-19/Colombia/VAC-IDIME-31478522/2022	EPI_ISL_16131146	2022-08-03	Female	47	Alive			22B	BA.5.2
hCoV-19/Colombia/VAC-LCO-14435208/2022	EPI_ISL_16131149	2022-08-20	Male	83	Alive			22B	BA.5.6
hCoV-19/Colombia/VAC-LCO-5547806/2022	EPI_ISL_16131151	2022-07-10	Male	82				22A	BA.4.1
hCoV-19/Colombia/VAC-LCSS-29009355/2022	EPI_ISL_16131158	2022-08-25	Female	94	Alive			22B	BA.5.2.9
hCoV-19/Colombia/VAC-CSB-1130615495/2022	EPI_ISL_16131168	2022-08-09	Female	34	Alive			22B	BA.5.2.1
hCoV-19/Colombia/VAC-CSB-1007509705/2022	EPI_ISL_16131169	2022-08-20	Female	35	Alive			22A	BA.4.1
hCoV-19/Colombia/VAC-CSB-91234496/2022	EPI_ISL_16131170	2022-08-16	Male	59	Alive			22B	BE.1
hCoV-19/Colombia/VAC-CSB-16823407/2022	EPI_ISL_16131171	2022-08-16	Male	59	Alive			22B	BA.5.2.1
hCoV-19/Colombia/VAC-CSB-94332420/2022	EPI_ISL_16131172	2022-08-13	Male	44	Alive			22B	BF.10
hCoV-19/Colombia/VAC-CSB-31573352/2022	EPI_ISL_16131173	2022-08-14	Female	41	Alive			21L	BA.2
hCoV-19/Colombia/VAC-CSB-34524645/2022	EPI_ISL_16131174	2022-08-14	Female	69	Alive			22A	BA.4.1
hCoV-19/Colombia/VAC-CSB-31951627/2022	EPI_ISL_16131176	2022-08-21	Female	57	Alive			22B	BA.5.1
hCoV-19/Colombia/VAC-CSB-31838930/2022	EPI_ISL_16131177	2022-08-24	Female	66	Alive			22A	BA.4.6.5
hCoV-19/Colombia/VAC-CSB-1005893972/2022	EPI_ISL_16131178	2022-08-18	Male	20	Alive			22A	BA.4.6
hCoV-19/Colombia/VAC-CSB-1428223/2022	EPI_ISL_16131179	2022-08-21	Male	85	Alive			22B	BA.5.6
hCoV-19/Colombia/VAC-CSB-66655567/2022	EPI_ISL_16131180	2022-08-19	Female	49	Alive			22B	BA.5.1
hCoV-19/Colombia/VAC-CSB-31399981/2022	EPI_ISL_16131181	2022-08-18	Female	63	Alive			22A	BA.4.1
hCoV-19/Colombia/VAC-SYNLAB-16880801/2022	EPI_ISL_16131192	2022-08-09	Male	62	Alive			22B	BA.5.5
hCoV-19/Colombia/VAC-SYNLAB-1144087801/2022	EPI_ISL_16131193	2022-08-12	Male	26	Alive			22B	BA.5.6
hCoV-19/Colombia/VAC-SYNLAB-14994387/2022	EPI_ISL_16131194	2022-08-14	Male	68	Alive			22B	BA.5.1
hCoV-19/Colombia/VAC-SYNLAB-1059993037/2022	EPI_ISL_16131195	2022-08-13	Male	6	Alive			22A	BA.4.1
hCoV-19/Colombia/VAC-SYNLAB-14836322/2022	EPI_ISL_16131196	2022-08-13	Male	52	Alive			22A	BA.4.1
hCoV-19/Colombia/VAC-AS-31294420/2022	EPI_ISL_16746521	2022-11-15	Female	67	Alive			22E	BQ.1.1.4
hCoV-19/Colombia/VAC-CSB-1105936699/2022	EPI_ISL_16746522	2022-11-16	Male	1	Alive			22F	XBB.1.15
hCoV-19/Colombia/VAC-CSB-16686596/2022	EPI_ISL_16746523	2022-11-14	Male	59	Alive			22F	XBB.1.15
hCoV-19/Colombia/VAC-CSB-31202843/2022	EPI_ISL_16746524	2022-11-14	Female	59	Alive			22E	BQ.1.1.4
hCoV-19/Colombia/VAC-CSB-31875579/2022	EPI_ISL_16746525	2022-11-16	Female	65	Alive			22F	XBB.1.15
hCoV-19/Colombia/VAC-CSB-38877639/2022	EPI_ISL_16746526	2022-11-19	Female	47	Alive			22F	XBB.1.15
hCoV-19/Colombia/VAC-CSB-6107450/2022	EPI_ISL_16746527	2022-11-19	Male	42	Alive			22F	XBB.1.15
hCoV-19/Colombia/VAC-LCO-158960/2022	EPI_ISL_16746528	2022-11-15	Male	92	Alive			22F	XBB.1.15
hCoV-19/Colombia/VAC-LCO-4843040/2022	EPI_ISL_16746529	2022-11-10	Male	69	Alive			22F	XBB.1.15
hCoV-19/Colombia/VAC-LCO-71602964/2022	EPI_ISL_16746530	2022-11-10	Male	61	Alive			22E	BQ.1.1
hCoV-19/Colombia/VAC-LCSS-4608568/2022	EPI_ISL_16746531	2022-11-20	Male	81	Alive			22F	XBB.1.15
hCoV-19/Colombia/VAC-LDAB-1006179125/2022	EPI_ISL_16746532	2022-11-30	Male	22	Alive			22F	XBB.1.15
hCoV-19/Colombia/VAC-LDAB-1075242404/2022	EPI_ISL_16746533	2022-11-24	Female	29	Alive			22F	XBB.1.15.1
hCoV-19/Colombia/VAC-LDAB-1102370762/2022	EPI_ISL_16746534	2022-11-30	Male	29	Alive			22E	BQ.1.1.4
hCoV-19/Colombia/VAC-LDAB-1107064677/2022	EPI_ISL_16746535	2022-11-24	Female	32	Alive			22F	XBB.1.15
hCoV-19/Colombia/VAC-LDAB-1110287446/2022	EPI_ISL_16746536	2022-11-29	Male	17	Alive			22F	XBB.1.15
hCoV-19/Colombia/VAC-LDAB-1118257008/2022	EPI_ISL_16746537	2022-11-29	Female	34	Alive			22F	XBB.1.15
hCoV-19/Colombia/VAC-LDAB-1143830757/2022	EPI_ISL_16746538	2022-11-30	Female	32	Alive			22F	XBB.1.15
hCoV-19/Colombia/VAC-LDAB-136626576/2022	EPI_ISL_16746539	2022-11-30	Male	64	Alive			22F	XBB.1.15
hCoV-19/Colombia/VAC-LDAB-13747277/2022	EPI_ISL_16746540	2022-11-28	Male	42	Alive			22F	XBB.1.15
hCoV-19/Colombia/VAC-LDAB-29054801/2022	EPI_ISL_16746541	2022-11-24	Female	97	Alive			22F	XBB.1.15
hCoV-19/Colombia/VAC-LDAB-30740007/2022	EPI_ISL_16746542	2022-11-28	Female	55	Alive			22F	XBB.1.15
hCoV-19/Colombia/VAC-LDAB-31212487/2022	EPI_ISL_16746543	2022-12-14	Female	75	Alive			22F	XBB.1.15
hCoV-19/Colombia/VAC-LDAB-31281456/2022	EPI_ISL_16746544	2022-11-24	Female	68	Alive			22E	BQ.1.1
hCoV-19/Colombia/VAC-LDAB-31884224/2022	EPI_ISL_16746545	2022-12-05	Female	60	Alive			22F	XBB.1.15
hCoV-19/Colombia/VAC-LDAB-31910608/2022	EPI_ISL_16746546	2022-12-12	Female	59	Alive			22F	XBB.1.15
hCoV-19/Colombia/VAC-LDAB-31913884/2022	EPI_ISL_16746547	2022-12-12	Female	58	Alive			22F	XBB.1.15
hCoV-19/Colombia/VAC-LDAB-31972695/2022	EPI_ISL_16746548	2022-11-30	Female	55	Alive			22F	XBB.1.15
hCoV-19/Colombia/VAC-LDAB-31996174/2022	EPI_ISL_16746549	2022-12-14	Female	54	Alive			22E	BQ.1.1.4
hCoV-19/Colombia/VAC-LDAB-36380040/2022	EPI_ISL_16746550	2022-11-29	Female	50	Alive			22F	XBB.1.15
hCoV-19/Colombia/VAC-LDAB-38640370/2022	EPI_ISL_16746551	2022-11-30	Female	39	Alive			22F	XBB.1.15
hCoV-19/Colombia/VAC-LDAB-38966614/2022	EPI_ISL_16746552	2022-11-27	Female	82	Alive			22F	XBB.1.15
hCoV-19/Colombia/VAC-LDAB-6229265/2022	EPI_ISL_16746553	2022-11-24	Male	41	Alive			22F	XBB.1.15
hCoV-19/Colombia/VAC-LDAB-66839756/2022	EPI_ISL_16746554	2022-11-28	Female	50	Alive			22E	BQ.1.1.4
hCoV-19/Colombia/VAC-LDAB-66876716/2022	EPI_ISL_16746555	2022-12-06	Female	48	Alive			22F	XBB.1.15
hCoV-19/Colombia/VAC-LDAB-79805200/2022	EPI_ISL_16746556	2022-12-12	Male	46	Alive			22F	XBB.1.15
hCoV-19/Colombia/VAC-LDAB-93379599/2022	EPI_ISL_16746557	2022-11-27	Male	52	Alive			22F	XBB.1.15
hCoV-19/Colombia/VAC-LDAB-94064832/2022	EPI_ISL_16746558	2022-11-29	Male	38	Alive			22F	XBB.1.15
hCoV-19/Colombia/VAC-LDAB-ECU200688/2022	EPI_ISL_16746559	2022-11-24	Female	60	Alive			22F	XBB.1.15
hCoV-19/Colombia/VAC-SDM-16861962/2022	EPI_ISL_16746560	2022-11-17	Male	48				22F	XBB.1.15
hCoV-19/Colombia/VAC-Sura-35457594/2022	EPI_ISL_16746561	2022-10-17	Female	66	Alive			22F	XBB.1.15
hCoV-19/Colombia/VAC-SYNLAB-1005978073/2022	EPI_ISL_16746562	2022-11-24	Female	20	Alive			22F	XBB.1.15
hCoV-19/Colombia/VAC-SYNLAB-10213843/2022	EPI_ISL_16746563	2022-11-24	Male	74	Alive			22F	XBB.1.15
hCoV-19/Colombia/VAC-SYNLAB-14585251/2022	EPI_ISL_16746565	2022-11-20	Male	59	Alive			22F	XBB.1.15
hCoV-19/Colombia/VAC-SYNLAB-16613173/2022	EPI_ISL_16746566	2022-11-16	Male	64	Alive			22F	XBB.1.15
hCoV-19/Colombia/VAC-SYNLAB-16656049/2022	EPI_ISL_16746567	2022-11-23	Male	64	Alive			22F	XBB.1.15
hCoV-19/Colombia/VAC-SYNLAB-19169535/2022	EPI_ISL_16746568	2022-11-21	Male	70	Alive			22E	BQ.1.1.4
hCoV-19/Colombia/VAC-SYNLAB-23896000/2022	EPI_ISL_16746569	2022-11-22	Female	87	Alive			22F	XBB.1.15
hCoV-19/Colombia/VAC-SYNLAB-27502982/2022	EPI_ISL_16746570	2022-11-18	Female	66	Alive			22F	XBB.1.15
hCoV-19/Colombia/VAC-SYNLAB-29695200/2022	EPI_ISL_16746571	2022-11-17	Female	90	Alive			22F	XBB.1.15
hCoV-19/Colombia/VAC-SYNLAB-31886674/2022	EPI_ISL_16746572	2022-11-15	Female	60	Alive			22F	XBB.1.15
hCoV-19/Colombia/VAC-SYNLAB-31897364/2022	EPI_ISL_16746573	2022-11-24	Female	63				22F	XBB.1.15
hCoV-19/Colombia/VAC-SYNLAB-31973977/2022	EPI_ISL_16746574	2022-11-16	Female	54	Alive			22F	XBB.1.15
hCoV-19/Colombia/VAC-SYNLAB-31976942/2022	EPI_ISL_16746575	2022-11-24	Female	54	Alive			22E	BQ.1.1
hCoV-19/Colombia/VAC-SYNLAB-41789767/2022	EPI_ISL_16746576	2022-11-16	Female	66	Alive			22F	XBB.1.15
hCoV-19/Colombia/VAC-SYNLAB-66853951/2022	EPI_ISL_16746577	2022-11-21	Female	49	Alive			22F	XBB.1.15
hCoV-19/Colombia/VAC-SYNLAB-67003000/2022	EPI_ISL_16746578	2022-11-17	Female	46	Alive			22E	BQ.1.1
hCoV-19/Colombia/VAC-SYNLAB-67032929/2022	EPI_ISL_16746579	2022-11-26	Female	36	Alive			22F	XBB.1.15
hCoV-19/Colombia/VAC-SYNLAB-6785659/2022	EPI_ISL_16746580	2022-11-15	Male	40	Alive			22E	BQ.1.1
hCoV-19/Colombia/VAC-SYNLAB-7140329/2022	EPI_ISL_16746581	2022-11-21	Male	45	Alive			22E	BQ.1.1
hCoV-19/Colombia/VAC-SYNLAB-94519737/2022	EPI_ISL_16746582	2022-11-22	Male	44	Alive			22F	XBB.1.15
hCoV-19/Colombia/VAC-CSB-1113630875/2023	EPI_ISL_17645961	2023-02-13	Female	35	Alive			23A	XBB.1.5.77
hCoV-19/Colombia/VAC-CSB-1144166262/2023	EPI_ISL_17645962	2023-02-08	Female	30	Alive			22E	BQ.1.1
hCoV-19/Colombia/VAC-CSB-29282287/2023	EPI_ISL_17645963	2023-02-07	Female	74	Alive			22E	BQ.1.3
hCoV-19/Colombia/VAC-CSB-31279971/2023	EPI_ISL_17645964	2023-03-01	Female	70				23A	XBB.1.5.76
hCoV-19/Colombia/VAC-CSB-34318457/2023	EPI_ISL_17645965	2023-02-06	Female	40	Alive			23A	XBB.1.5.77
hCoV-19/Colombia/VAC-CSB-37013063/2023	EPI_ISL_17645966	2023-03-01	Female	46				23A	XBB.1.5
hCoV-19/Colombia/VAC-FVL-1006103497/2023	EPI_ISL_17645967	2023-02-07	Male	21				22F	XBB.1.15
hCoV-19/Colombia/VAC-FVL-1109573452/2023	EPI_ISL_17645968	2023-02-06	Male	2				23A	XBB.1.5.77
hCoV-19/Colombia/VAC-FVL-1113646528/2023	EPI_ISL_17645969	2023-03-06	Female	33				23A	XBB.1.5
hCoV-19/Colombia/VAC-FVL-1114392995/2023	EPI_ISL_17645970	2023-03-01	Female	2				23A	XBB.1.5.77
hCoV-19/Colombia/VAC-FVL-1130618178/2023	EPI_ISL_17645971	2023-02-20	Male	35				23A	XBB.1.5
hCoV-19/Colombia/VAC-FVL-1140822072/2023	EPI_ISL_17645972	2023-03-03	Female	34				23A	XBB.1.5
hCoV-19/Colombia/VAC-FVL-1144077342/2023	EPI_ISL_17645973	2023-03-03	Male	29				23A	XBB.1.5
hCoV-19/Colombia/VAC-FVL-1144083738/2023	EPI_ISL_17645974	2023-02-16	Female	28				23A	XBB.1.5.77
hCoV-19/Colombia/VAC-FVL-1150696636/2023	EPI_ISL_17645975	2023-02-24	Male	1				23A	XBB.1.5.77
hCoV-19/Colombia/VAC-FVL-16218099/2023	EPI_ISL_17645976	2023-02-06	Male	58	Alive			23A	XBB.1.5.77
hCoV-19/Colombia/VAC-LDAB-10752940/2023	EPI_ISL_17645978	2023-01-11	Male	49	Alive			22E	BQ.1
hCoV-19/Colombia/VAC-LDAB-14839495/2023	EPI_ISL_17645979	2023-01-23	Male	42	Alive			23A	XBB.1.5
hCoV-19/Colombia/VAC-LDAB-24833404/2022	EPI_ISL_17645980	2022-12-28	Female	82	Alive			22E	BQ.1.1
hCoV-19/Colombia/VAC-LDAB-30713664/2022	EPI_ISL_17645981	2022-12-28	Female	65	Alive			22E	BQ.1.1
hCoV-19/Colombia/VAC-LDAB-31930797/2023	EPI_ISL_17645982	2023-01-24	Female	57	Alive			23A	XBB.1.5
hCoV-19/Colombia/VAC-LDAB-32649147/2023	EPI_ISL_17645983	2023-02-01	Female	61	Alive			23A	XBB.1.5
hCoV-19/Colombia/VAC-LDAB-3712605/2023	EPI_ISL_17645984	2023-01-03	Male	82	Alive			22F	XBB.1.15
hCoV-19/Colombia/VAC-LDAB-66827325/2022	EPI_ISL_17645985	2022-12-28	Female	52	Alive			22F	XBB.1.15
hCoV-19/Colombia/VAC-LDAB-94513163/2023	EPI_ISL_17645986	2023-02-22	Male	45	Alive			23A	XBB.1.5
hCoV-19/Colombia/VAC-SYNLAB-16717209/2023	EPI_ISL_17645987	2023-01-24	Male	58	Alive			23A	XBB.1.5.77
hCoV-19/Colombia/VAC-SYNLAB-38666300/2023	EPI_ISL_17645988	2023-03-01	Female	39	Alive			23A	XBB.1.5.77
hCoV-19/Colombia/VAC-SYNLAB-5583187/2023	EPI_ISL_17645989	2023-03-04	Male	84	Alive			23A	XBB.1.5
hCoV-19/Colombia/VAC-SYNLAB-41474048/2023	EPI_ISL_17675377	2023-03-04	Female	73	Alive			23A	XBB.1.5
hCoV-19/Colombia/VAC-SYNLAB-91159602/2023	EPI_ISL_17675378	2023-03-07	Male	41				23A	XBB.1.5.77
hCoV-19/Colombia/VAC-29860/2022	EPI_ISL_17814873	2022-07-09	Female	28		Nasopharyngeal swab		22A	BA.4.1
hCoV-19/Colombia/VAC-1020_1_14359/2020	EPI_ISL_19684420	2020-10-01	Female	31	Alive	Nasopharyngeal and Oropharyngeal swab		20B	B.1.1.348
hCoV-19/Colombia/VAC-1020_3_14760/2020	EPI_ISL_19684421	2020-10-12	Female	42	Alive	Nasopharyngeal and Oropharyngeal swab		20B	B.1.1.348
hCoV-19/Colombia/VAC-1020_5_14919/2020	EPI_ISL_19684422	2020-10-14	Female	57	Alive	Nasopharyngeal aspirate		20C	B.1
hCoV-19/Colombia/VAC-1020_6_15550/2020	EPI_ISL_19684423	2020-10-26	Male	53	Alive	Nasopharyngeal aspirate		20C	B.1
hCoV-19/Colombia/VAC-1020_7_15629/2020	EPI_ISL_19684424	2020-10-26	Male	27	Alive	Nasopharyngeal and Oropharyngeal swab		20C	B.1
hCoV-19/Colombia/VAC-1020_8_16115/2020	EPI_ISL_19684425	2020-10-30	Male	56	Alive	Nasopharyngeal and Oropharyngeal swab		20A	B.1.111
hCoV-19/Colombia/VAC-1020_9_16197/2020	EPI_ISL_19684426	2020-10-30	Male	70	Alive	Nasopharyngeal and Oropharyngeal swab		20A	B.1.111
hCoV-19/Colombia/VAC-1120_1_16424/2020	EPI_ISL_19684427	2020-11-03	Male	47	Alive	Nasopharyngeal aspirate		20C	B.1
hCoV-19/Colombia/VAC-1120_3_16806/2020	EPI_ISL_19684428	2020-11-05	Female	32	Alive	Nasopharyngeal and Oropharyngeal swab		20B	B.1.1.348
hCoV-19/Colombia/VAC-1120_4_17005/2020	EPI_ISL_19684429	2020-11-09	Male	24	Alive	Nasopharyngeal and Oropharyngeal swab		20C	B.1
hCoV-19/Colombia/VAC-1120_5_17213/2020	EPI_ISL_19684430	2020-11-11	Male	69	Alive	Nasopharyngeal and Oropharyngeal swab		20B	B.1.1
hCoV-19/Colombia/VAC-1120_6_17328/2020	EPI_ISL_19684431	2020-11-11	Female	80	Alive	Nasopharyngeal and Oropharyngeal swab		20C	B.1
hCoV-19/Colombia/VAC-1120_7_17819/2020	EPI_ISL_19684432	2020-11-18	Female	75	Alive	Nasopharyngeal aspirate	Hospitalized	20B	B.1.1.348
hCoV-19/Colombia/VAC-1120_8_17925/2020	EPI_ISL_19684433	2020-11-20	Female	74	Alive	Nasopharyngeal aspirate	Hospitalized	20B	B.1.1.348
hCoV-19/Colombia/VAC-121_1_21061/2021	EPI_ISL_19684434	2021-01-11	Male	78	Alive	Nasopharyngeal aspirate	Hospitalized	20B	B.1.1.348
hCoV-19/Colombia/VAC-121_2_21257/2021	EPI_ISL_19684435	2021-01-13	Male	69	Deceased	Nasopharyngeal and Oropharyngeal swab	Hospitalized	20C	B.1
hCoV-19/Colombia/VAC-121_3_21275/2021	EPI_ISL_19684436	2021-01-13	Female	39	Alive	Nasopharyngeal aspirate		20C	B.1
hCoV-19/Colombia/VAC-121_5_21662/2021	EPI_ISL_19684437	2021-01-21	Female	84	Alive	Nasopharyngeal and Oropharyngeal swab		20B	B.1.1.348
hCoV-19/Colombia/VAC-121_6_21089/2021	EPI_ISL_19684438	2021-01-12	Female	25	Alive	Nasopharyngeal aspirate		20A	B.1.111
hCoV-19/Colombia/VAC-121_7_20455/2021	EPI_ISL_19684439	2021-01-03	Female	93	Alive	Nasopharyngeal and Oropharyngeal swab		20A	B.1.111
hCoV-19/Colombia/VAC-121_8_20459/2021	EPI_ISL_19684440	2021-01-02	Male	74	Alive	Nasopharyngeal and Oropharyngeal swab		20B	B.1.1.348
hCoV-19/Colombia/VAC-1220_1_19328/2020	EPI_ISL_19684441	2020-12-10	Female	63	Alive	Nasopharyngeal aspirate		20B	B.1.1.348
hCoV-19/Colombia/VAC-1220_2_19880/2020	EPI_ISL_19684442	2020-12-22	Female	39	Alive	Nasopharyngeal aspirate	Hospitalized	20A	B.1.111
hCoV-19/Colombia/VAC-1220_3_19945/2020	EPI_ISL_19684443	2020-12-22	Female	59	Alive	Nasopharyngeal and Oropharyngeal swab		20B	B.1.1.348
hCoV-19/Colombia/VAC-1220_4_19944/2020	EPI_ISL_19684444	2020-12-21	Female	28	Alive	Nasopharyngeal and Oropharyngeal swab		20B	B.1.1.348
hCoV-19/Colombia/VAC-1220_5_19973/2020	EPI_ISL_19684445	2020-12-22	Female	75	Alive	Nasopharyngeal and Oropharyngeal swab		20A	B.1.111
hCoV-19/Colombia/VAC-1220_6_19989/2020	EPI_ISL_19684446	2020-12-22	Male	2	Alive	Nasopharyngeal and Oropharyngeal swab		20C	B.1
hCoV-19/Colombia/VAC-1220_7_19990/2020	EPI_ISL_19684447	2020-12-22	Male	33	Alive	Nasopharyngeal and Oropharyngeal swab		20C	B.1
hCoV-19/Colombia/VAC-1220_9_20023/2020	EPI_ISL_19684448	2020-12-23	Female	34	Alive	Nasopharyngeal and Oropharyngeal swab		20C	B.1
hCoV-19/Colombia/VAC-221_1_22107/2021	EPI_ISL_19684449	2021-02-01	Male	74	Alive	Nasopharyngeal and Oropharyngeal swab		20B	B.1.1.348
hCoV-19/Colombia/VAC-221_2_22114/2021	EPI_ISL_19684450	2021-02-01	Female	55	Deceased	Nasopharyngeal and Oropharyngeal swab		20B	B.1.1
hCoV-19/Colombia/VAC-221_3_22124/2021	EPI_ISL_19684451	2021-02-01	Female	29	Alive	Nasopharyngeal aspirate		20B	B.1.1.348
hCoV-19/Colombia/VAC-221_4_22213/2021	EPI_ISL_19684452	2021-02-03	Male	64	Alive	Nasopharyngeal and Oropharyngeal swab		20B	B.1.1.348
hCoV-19/Colombia/VAC-221_5_22279/2021	EPI_ISL_19684453	2021-02-03	Female	82	Deceased	Nasopharyngeal and Oropharyngeal swab	Hospitalized	20B	B.1.1.348
hCoV-19/Colombia/VAC-221_7_22336/2021	EPI_ISL_19684454	2021-02-08	Female	78	Alive	Nasopharyngeal aspirate		20A	B.1.420
hCoV-19/Colombia/VAC-221_8_22373/2021	EPI_ISL_19684455	2021-02-08	Male	52	Alive	Nasopharyngeal and Oropharyngeal swab		20B	B.1.1.348
hCoV-19/Colombia/VAC-321_1_22880/2021	EPI_ISL_19684456	2021-03-01	Female	78	Alive	Nasopharyngeal and Oropharyngeal swab		20C	B.1.637
hCoV-19/Colombia/VAC-321_2_22900/2021	EPI_ISL_19684457	2021-03-02	Male	17	Alive	Nasopharyngeal and Oropharyngeal swab		20B	B.1.1.348
hCoV-19/Colombia/VAC-321_4_22963/2021	EPI_ISL_19684458	2021-03-04	Female	67	Alive	Nasopharyngeal aspirate		20B	B.1.1.348
hCoV-19/Colombia/VAC-520_1_1847/2020	EPI_ISL_19684459	2020-04-30	Male	48	Alive	Nasopharyngeal aspirate		20C	B.1
hCoV-19/Colombia/VAC-520_2_1970/2020	EPI_ISL_19684460	2020-05-04	Female	56	Alive	Nasopharyngeal and Oropharyngeal swab		20C	B.1
hCoV-19/Colombia/VAC-520_5_2444/2020	EPI_ISL_19684461	2020-05-15	Male	83	Alive	Nasopharyngeal and Oropharyngeal swab		20C	B.1
hCoV-19/Colombia/VAC-520_7_2664/2020	EPI_ISL_19684462	2020-05-19	Male	32	Alive	Nasopharyngeal and Oropharyngeal swab		20C	B.1
hCoV-19/Colombia/VAC-620_1_3992/2020	EPI_ISL_19684463	2020-06-04	Female	65	Alive	Nasopharyngeal and Oropharyngeal swab		20C	B.1
hCoV-19/Colombia/VAC-620_2_5050/2020	EPI_ISL_19684464	2020-06-18	Male	60	Alive	Nasopharyngeal and Oropharyngeal swab		20C	B.1
hCoV-19/Colombia/VAC-620_3_4464/2020	EPI_ISL_19684465	2020-06-10	Female	32	Alive	Nasopharyngeal aspirate		20C	B.1
hCoV-19/Colombia/VAC-620_4_4730/2020	EPI_ISL_19684466	2020-06-15	Female	45	Alive	Nasopharyngeal aspirate		20C	B.1
hCoV-19/Colombia/VAC-620_5_4002/2020	EPI_ISL_19684467	2020-06-04	Male	20	Alive	Nasopharyngeal aspirate		20C	B.1
hCoV-19/Colombia/VAC-620_6_4039/2020	EPI_ISL_19684468	2020-06-03	Male	21	Alive	Nasopharyngeal aspirate		20C	B.1
hCoV-19/Colombia/VAC-620_7_4842/2020	EPI_ISL_19684469	2020-06-16	Female	40	Alive	Nasopharyngeal and Oropharyngeal swab		20C	B.1
hCoV-19/Colombia/VAC-620_8_4861/2020	EPI_ISL_19684470	2020-06-16	Male	23	Alive	Nasopharyngeal and Oropharyngeal swab		20C	B.1
hCoV-19/Colombia/VAC-620_9_4817/2020	EPI_ISL_19684471	2020-06-16	Male	63	Alive	Nasopharyngeal aspirate		20C	B.1
hCoV-19/Colombia/VAC-720_1_9390/2020	EPI_ISL_19684472	2020-07-27	Male	43	Alive	Nasopharyngeal and Oropharyngeal swab		20C	B.1
hCoV-19/Colombia/VAC-720_3_9738/2020	EPI_ISL_19684473	2020-07-29	Male	84	Deceased	Nasopharyngeal and Oropharyngeal swab		20C	B.1
hCoV-19/Colombia/VAC-720_5_9719/2020	EPI_ISL_19684474	2020-07-29	Female	55	Alive	Nasopharyngeal and Oropharyngeal swab		20C	B.1
hCoV-19/Colombia/VAC-720_6_7999/2020	EPI_ISL_19684475	2020-07-15	Female	26	Deceased	Nasopharyngeal and Oropharyngeal swab	Hospitalized	20C	B.1
hCoV-19/Colombia/VAC-720_7_8626/2020	EPI_ISL_19684476	2020-07-21	Female	63	Alive	Nasopharyngeal and Oropharyngeal swab		20C	B.1
hCoV-19/Colombia/VAC-720_8_8628/2020	EPI_ISL_19684477	2020-07-21	Female	51	Alive	Nasopharyngeal aspirate		20C	B.1
hCoV-19/Colombia/VAC-720_9_9159/2020	EPI_ISL_19684478	2020-07-25	Male	46	Alive	Nasopharyngeal and Oropharyngeal swab		20C	B.1
hCoV-19/Colombia/VAC-820_1_9829/2020	EPI_ISL_19684479	2020-07-30	Male	70	Deceased	Nasopharyngeal and Oropharyngeal swab		20C	B.1
hCoV-19/Colombia/VAC-820_3_9891/2020	EPI_ISL_19684480	2020-07-31	Female	87	Alive	Nasopharyngeal aspirate		20B	B.1.1.348
hCoV-19/Colombia/VAC-820_4_9893/2020	EPI_ISL_19684481	2020-07-31	Male	34	Deceased	Nasopharyngeal and Oropharyngeal swab	Hospitalized	20A	B.1.36.19
hCoV-19/Colombia/VAC-920_4_13765/2020	EPI_ISL_19684482	2020-09-17	Male	80	Alive	Nasopharyngeal aspirate		20C	B.1
hCoV-19/Colombia/VAC-920_5_13769/2020	EPI_ISL_19684483	2020-09-16	Female	21	Alive	Nasopharyngeal and Oropharyngeal swab		20C	B.1
hCoV-19/Colombia/VAC-920_6_14008/2020	EPI_ISL_19684484	2020-09-23	Male	28	Alive	Nasopharyngeal and Oropharyngeal swab		20B	B.1.1.348
hCoV-19/Colombia/VAC-920_7_14285/2020	EPI_ISL_19684485	2020-09-30	Male	40	Alive	Nasopharyngeal and Oropharyngeal swab		20C	B.1
hCoV-19/Colombia/VAC-920_8_13530/2020	EPI_ISL_19684486	2020-09-13	Female	45	Alive	Nasopharyngeal and Oropharyngeal swab		20C	B.1
hCoV-19/Colombia/VAC-920_9_13119/2020	EPI_ISL_19684487	2020-09-04	Male	5	Alive	Nasopharyngeal and Oropharyngeal swab		20C	B.1
hCoV-19/Colombia/VAC-221_6_22300/2021	EPI_ISL_19692448	2021-02-05	Male	55	Deceased	Nasopharyngeal and Oropharyngeal swab	Hospitalized	20B	B.1.1.348
hCoV-19/Colombia/VAC-321_3_22901/2021	EPI_ISL_19692449	2021-03-02	Male	32	Alive	Nasopharyngeal aspirate		20B	B.1.1.348
hCoV-19/Colombia/VAC-1120_2_16585/2020	EPI_ISL_19693758	2020-11-04	Female	26	Alive	Nasopharyngeal and Oropharyngeal swab		20B	B.1.1.348
hCoV-19/Colombia/VAC-1120_9_18264/2020	EPI_ISL_19693759	2020-11-25	Male	64	Alive	Nasopharyngeal and Oropharyngeal swab		20C	B.1
hCoV-19/Colombia/VAC-121_4_21646/2021	EPI_ISL_19693760	2021-01-21	Female	47	Alive	Nasopharyngeal and Oropharyngeal swab		20B	B.1.1.348
hCoV-19/Colombia/VAC-1220_8_19595/2020	EPI_ISL_19693761	2020-12-14	Male	15	Alive	Nasopharyngeal and Oropharyngeal swab		20C	B.1
hCoV-19/Colombia/VAC-321_6_23011/2021	EPI_ISL_19693762	2021-03-05	Female	59	Alive	Nasopharyngeal aspirate		20A	B.1.111
hCoV-19/Colombia/VAC-720_4_9739/2020	EPI_ISL_19693763	2020-07-30	Female	41	Alive	Nasopharyngeal and Oropharyngeal swab		20C	B.1
hCoV-19/Colombia/VAC-INS-VG-2047/2021	EPI_ISL_2009058	2021-04-08	Male	46	Alive			20I	B.1.1.7
hCoV-19/Colombia/VAC-INS-VG-2073/2021	EPI_ISL_2009059	2021-04-12	Female	20	Alive			20J	P.1
hCoV-19/Colombia/VAC-INS-VG-2074/2021	EPI_ISL_2155039	2021-04-12	Male	68	Alive	Nasopharyngeal swab		20J	P.1
hCoV-19/Colombia/VAC-INS-VG-2285/2021	EPI_ISL_2158345	2021-04-09	Male	19	Alive	Nasopharyngeal swab		21H	B.1.621
hCoV-19/Colombia/VAC-INS-VG-2523/2021	EPI_ISL_2362560	2021-04-26	Female	40	Alive	Nasopharyngeal swab		21H	B.1.621
hCoV-19/Colombia/VAC-INS-VG-2850/2021	EPI_ISL_2674313	2021-04-26	Male	57	Alive			21H	B.1.621
hCoV-19/Colombia/VAC-INS-VG-2851/2021	EPI_ISL_2674314	2021-04-26	Female	45	Alive			21G	C.37
hCoV-19/Colombia/VAC-INS-VG-2852/2021	EPI_ISL_2674315	2021-04-26	Male	13	Alive			20J	P.1
hCoV-19/Colombia/VAC-INS-VG-2853/2021	EPI_ISL_2674316	2021-04-26	Female	60	Alive			20J	P.1
hCoV-19/Colombia/VAC-COV-VG-3805/2021	EPI_ISL_2834726	2021-06-04	Male	43	Alive			21G	C.37
hCoV-19/Colombia/VAC-SCOV-019/2021	EPI_ISL_3065505	2021-07-03	Female	68	Alive			21I	AY.26
hCoV-19/Colombia/COV_23933/2021	EPI_ISL_3216903	2021-04-14	Female	60	Alive	Naso/ Oropharyngeal swab	ICU	21G	C.37
hCoV-19/Colombia/COV_24547/2021	EPI_ISL_3216904	2021-05-06	Male	48	Alive	Naso/ Oropharyngeal swab	N/A	21G	C.37
hCoV-19/Colombia/COV_24623/2021	EPI_ISL_3216905	2021-05-11	Male	54	Alive	Naso/ Oropharyngeal swab	N/A	21G	C.37
hCoV-19/Colombia/COV_24635/2021	EPI_ISL_3216906	2021-05-11	Male	0.9	Alive	Naso/ Oropharyngeal swab	N/A	21G	C.37
hCoV-19/Colombia/COV_24656/2021	EPI_ISL_3216907	2021-05-13	Male	51	Alive	Naso/ Oropharyngeal swab	ICU	20J	P.1
hCoV-19/Colombia/COV_24770/2021	EPI_ISL_3216908	2021-05-19	Female	64	Alive	Naso/ Oropharyngeal swab	VACCINATED 1Â° DOSE	20J	P.1
hCoV-19/Colombia/COV_24923/2021	EPI_ISL_3216909	2021-05-26	Male	68	Alive	Naso/ Oropharyngeal swab	N/A	21G	C.37
hCoV-19/Colombia/COV_25796/2021	EPI_ISL_3216910	2021-06-29	Female	44	Alive	Naso/ Oropharyngeal swab	ICU	21G	C.37
hCoV-19/Colombia/COV_25875/2021	EPI_ISL_3216911	2021-06-29	Female	98	Alive	Naso/ Oropharyngeal swab	N/A	21G	C.37
hCoV-19/Colombia/VAC-INS-VG-4113/2021	EPI_ISL_3385787	2021-05-26	Female		Alive			20J	P.1
hCoV-19/Colombia/VAC-INS-VG-4112/2021	EPI_ISL_3385807	2021-04-24	Male	75	Alive			21H	B.1.621
hCoV-19/Colombia/VAC-INS-VG-4114/2021	EPI_ISL_3385808	2021-06-12	Male	70	Alive			21H	B.1.621
hCoV-19/Colombia/VAC-INS-VG-3526/2021	EPI_ISL_3385815	2021-04-26	Male	59	Alive			21H	B.1.621
hCoV-19/Colombia/VAC-INS-VG-1916/2021	EPI_ISL_3385820	2021-06-10	Female		Alive			21H	B.1.621
hCoV-19/Colombia/VAC-INS-VG-4111/2021	EPI_ISL_3385834	2021-05-07	Male	73	Alive			21H	B.1.621
hCoV-19/Colombia/VAC-INS-VG-4115/2021	EPI_ISL_3385849	2021-06-12	Female	72	Alive			21H	B.1.621
hCoV-19/Colombia/VAC-COV_24419/2021	EPI_ISL_3477560	2021-04-28	Male	83	Alive	NASO/OROPHARYNGEAL SWAB	ICU	20C	B.1.623
hCoV-19/Colombia/VAC-COV_24539/2021	EPI_ISL_3477561	2021-05-06	Female	45	Alive	NASOPHARYNGEAL ASPIRATE	HEALTH WORKER	21H	B.1.621
hCoV-19/Colombia/VAC-COV_24589/2021	EPI_ISL_3477562	2021-05-10	Female	95	Alive	NASO/OROPHARYNGEAL SWAB	N/A	20J	P.1
hCoV-19/Colombia/VAC-COV_24670/2021	EPI_ISL_3477563	2021-05-13	Male	67	Alive	NASO/OROPHARYNGEAL SWAB	N/A	21H	B.1.621
hCoV-19/Colombia/VAC-COV_25884/2021	EPI_ISL_3477564	2021-06-29	Female	67	Alive	NASO/OROPHARYNGEAL SWAB	N/A	21H	B.1.621
hCoV-19/Colombia/VAC-COV_24759/2021	EPI_ISL_3477565	2021-05-19	Female	23	Alive	NASO/OROPHARYNGEAL SWAB	N/A	21H	B.1.621
hCoV-19/Colombia/VAC-COV_24796/2021	EPI_ISL_3477566	2021-05-20	Male	52	Deceased	NASOPHARYNGEAL ASPIRATE	N/A	20J	P.1
hCoV-19/Colombia/VAC-COV_24846/2021	EPI_ISL_3477567	2021-05-24	Male	52	Alive	NASO/OROPHARYNGEAL SWAB	PFIZER 1Â°DOSE	20J	P.1
hCoV-19/Colombia/VAC-COV_24867/2021	EPI_ISL_3477568	2021-05-24	Female	21	Alive	NASO/OROPHARYNGEAL SWAB	N/A	21H	B.1.621
hCoV-19/Colombia/VAC-COV_25057/2021	EPI_ISL_3477569	2021-06-02	Female	19	Alive	NASO/OROPHARYNGEAL SWAB	N/A	21H	B.1.621
hCoV-19/Colombia/VAC-COV_25067/2021	EPI_ISL_3477570	2021-06-02	Male	58	Alive	NASO/OROPHARYNGEAL SWAB	N/A	21H	B.1.621
hCoV-19/Colombia/VAC-COV_25774/2021	EPI_ISL_3477571	2021-06-28	Female	4	Alive	NASO/OROPHARYNGEAL SWAB	N/A	21H	B.1.621
hCoV-19/Colombia/VAC-COV_25776/2021	EPI_ISL_3477572	2021-06-28	Female	5	Alive	NASO/OROPHARYNGEAL SWAB	N/A	21H	B.1.621
hCoV-19/Colombia/VAC-COV_25810/2021	EPI_ISL_3477573	2021-06-28	Female	51	Alive	NASO/OROPHARYNGEAL SWAB	VACCINATED COMPLETE	21H	B.1.621
hCoV-19/Colombia/CO-UV-20026422/2021	EPI_ISL_3898951	2021-07-15	Male	49	Hospitalized	Nasopharyngeal aspirate		21G	C.37
hCoV-19/Colombia/CO-UV-20026902/2021	EPI_ISL_3898953	2021-08-01	Male	39	Alive	Nasopharyngeal and oropharyngeal swab		21G	C.37
hCoV-19/Colombia/CO-UV-20027012/2021	EPI_ISL_3898955	2021-08-04	Female	24	Alive	Nasopharyngeal and oropharyngeal swab		20J	P.1
hCoV-19/Colombia/CO-UV-20026301/2021	EPI_ISL_3914566	2021-07-11	Male	86	Hospitalized	Nasopharyngeal aspirate		21H	B.1.621
hCoV-19/Colombia/CO-UV-20026419/2021	EPI_ISL_3914567	2021-07-14	Female	67	Hospitalized	Nasopharyngeal aspirate		21H	B.1.621
hCoV-19/Colombia/CO-UV-26067/2021	EPI_ISL_3914569	2021-07-02	Male	35	Alive	Nasopharyngeal aspirate	Health Worker	21H	B.1.621
hCoV-19/Colombia/CO-UV-26250/2021	EPI_ISL_3914570	2021-07-08	Female	76	Alive	Nasopharyngeal and oropharyngeal swab	Vaccinated	21H	B.1.621
hCoV-19/Colombia/CO-UV-26254/2021	EPI_ISL_3914571	2021-07-08	Male	76	Alive	Nasopharyngeal and oropharyngeal swab	Vaccinated	21H	B.1.621
hCoV-19/Colombia/CO-UV-26362/2021	EPI_ISL_3914573	2021-07-13	Female	21	Alive	Nasopharyngeal aspirate	Pregnant	21H	B.1.621
hCoV-19/Colombia/CO-UV-26439/2021	EPI_ISL_3914574	2021-07-14	Female	68	Alive	Nasopharyngeal and oropharyngeal swab		21H	B.1.621
hCoV-19/Colombia/CO-UV-26561/2021	EPI_ISL_3914576	2021-07-19	Female	60	Alive	Nasopharyngeal and oropharyngeal swab	Vaccinated	21H	B.1.621
hCoV-19/Colombia/CO-UV-26548/2021	EPI_ISL_3914578	2021-07-19	Female	53	Alive	Nasopharyngeal and oropharyngeal swab	Vaccinated	21H	B.1.621
hCoV-19/Colombia/CO-UV-26723/2021	EPI_ISL_3914579	2021-07-26	Male	38	Alive	Nasopharyngeal aspirate	Health Worker	21H	B.1.621
hCoV-19/Colombia/CO-UV-26747/2021	EPI_ISL_3914581	2021-07-26	Male	47	Alive	Nasopharyngeal and oropharyngeal swab	Vaccinated	21H	B.1.621
hCoV-19/Colombia/CO-UV-26847/2021	EPI_ISL_3914582	2021-07-29	Male	81	Alive	Nasopharyngeal and oropharyngeal swab	Vaccinated	21H	B.1.621
hCoV-19/Colombia/CO-UV-20026921/2021	EPI_ISL_3914583	2021-08-02	Male	62	Alive	Nasopharyngeal aspirate	Vaccinated	21H	B.1.621
hCoV-19/Colombia/CO-UV-20026923/2021	EPI_ISL_3914584	2021-08-02	Male	58	Alive	Nasopharyngeal aspirate	Health Worker,Vaccinated	21H	B.1.621
hCoV-19/Colombia/CO-UV-20026946/2021	EPI_ISL_3914585	2021-08-03	Female	18	Alive	Nasopharyngeal aspirate	Health Worker,Vaccinated	21H	B.1.621
hCoV-19/Colombia/CO-UV-20026952/2021	EPI_ISL_3914586	2021-08-03	Male	55	Hospitalized	Nasopharyngeal aspirate		21H	B.1.621
hCoV-19/Colombia/CO-UV-20026956/2021	EPI_ISL_3914587	2021-08-03	Male	32	Alive	Nasopharyngeal aspirate	Health Worker,Vaccinated	21H	B.1.621
hCoV-19/Colombia/CO-UV-20027017/2021	EPI_ISL_3914588	2021-08-05	Male	30	Alive	Nasopharyngeal aspirate	Health Worker,Vaccinated	21H	B.1.621
hCoV-19/Colombia/CO-UV-20027030/2021	EPI_ISL_3914590	2021-08-06	Female	30	Alive	Nasopharyngeal aspirate	Health Worker,Vaccinated	21H	B.1.621
hCoV-19/Colombia/CO-UV-20027070/2021	EPI_ISL_3914591	2021-08-05	Female	22	Alive	Nasopharyngeal and oropharyngeal swab	Pregnant	21H	B.1.621
hCoV-19/Colombia/CO-UV-20026885/2021	EPI_ISL_3914592	2021-08-01	Male	16	Alive	Nasopharyngeal and oropharyngeal swab		21H	B.1.621
hCoV-19/Colombia/CO-UV-20026927/2021	EPI_ISL_3914593	2021-08-02	Female	68	Alive	Nasopharyngeal and oropharyngeal swab		21H	B.1.621
hCoV-19/Colombia/CO-UV-20026965/2021	EPI_ISL_3914594	2021-08-03	Female	81	Alive	Nasopharyngeal and oropharyngeal swab		21H	B.1.621
hCoV-19/Colombia/CO-UV-20027036/2021	EPI_ISL_3914596	2021-08-05	Female	0.5	Alive	Nasopharyngeal and oropharyngeal swab		21H	B.1.621
hCoV-19/Colombia/CO-UV-20027091/2021	EPI_ISL_3914597	2021-08-08	Female	53	Alive	Nasopharyngeal aspirate		21H	B.1.621
hCoV-19/Colombia/CO-UV-20027119/2021	EPI_ISL_3914598	2021-08-09	Male	12	Alive	Nasopharyngeal and oropharyngeal swab		21H	B.1.621
hCoV-19/Colombia/CO-UV-20027138/2021	EPI_ISL_3914599	2021-08-09	Male	84	Alive	Nasopharyngeal and oropharyngeal swab		21H	B.1.621
hCoV-19/Colombia/CO-UV-20027169/2021	EPI_ISL_3914600	2021-08-10	Female	45	Alive	Nasopharyngeal and oropharyngeal swab		21H	B.1.621
hCoV-19/Colombia/CO-UV-20027202/2021	EPI_ISL_3914601	2021-08-11	Male	2	Alive	Nasopharyngeal and oropharyngeal swab		21H	B.1.621
hCoV-19/Colombia/CO-UV-20027204/2021	EPI_ISL_3914602	2021-08-11	Female	69	Alive	Nasopharyngeal and oropharyngeal swab		21H	B.1.621
hCoV-19/Colombia/CO-UV-20027209/2021	EPI_ISL_3914603	2021-08-11	Female	59	Alive	Nasopharyngeal and oropharyngeal swab		21H	B.1.621
hCoV-19/Colombia/CO-UV-20027222/2021	EPI_ISL_3914604	2021-08-12	Female	3	Alive	Nasopharyngeal and oropharyngeal swab		21H	B.1.621
hCoV-19/Colombia/CO-UV-20027269/2021	EPI_ISL_3914605	2021-08-13	Male	79	Alive	Nasopharyngeal aspirate		21H	B.1.621
hCoV-19/Colombia/CO-UV-20027274/2021	EPI_ISL_3914606	2021-08-17	Female	25	Alive	Nasopharyngeal aspirate	Health Worker,Vaccinated	21H	B.1.621
hCoV-19/Colombia/CO-UV-26748/2021	EPI_ISL_3941427	2021-07-26	Male	55	Alive	Nasopharyngeal and Oropharyngeal swab	Vaccinated	21J	AY.20
hCoV-19/Colombia/CO-UV-20026974/2021	EPI_ISL_3941428	2021-08-03	Male	47	Alive	Nasopharyngeal and Oropharyngeal swab	Vaccinated	21J	AY.100
hCoV-19/Colombia/CO-UV-20027170/2021	EPI_ISL_3941429	2021-08-10	Male	47	Alive	Nasopharyngeal and Oropharyngeal swab		21J	AY.20
hCoV-19/Colombia/VAC-UGRA-VG-6061/2021	EPI_ISL_4219529	2021-08-02	Female	4	Alive			21H	B.1.621
hCoV-19/Colombia/VAC-UV-20027264/2021	EPI_ISL_4419134	2021-08-16	Male	69	Alive	Nasopharyngeal aspirate	VACCINATED	21H	B.1.621
hCoV-19/Colombia/VAC-UV-20027298/2021	EPI_ISL_4419135	2021-08-16	Male	59	Alive	Nasopharyngeal and oropharyngeal swab		21I	AY.9.2
hCoV-19/Colombia/VAC-UV-20027325/2021	EPI_ISL_4419136	2021-08-17	Male	18	Alive	Nasopharyngeal and oropharyngeal swab	VACCINATED	21H	B.1.621
hCoV-19/Colombia/VAC-UV-20027368/2021	EPI_ISL_4419137	2021-08-18	Female	16	Alive	Nasopharyngeal and oropharyngeal swab		21J	AY.25.1
hCoV-19/Colombia/VAC-UV-20027443/2021	EPI_ISL_4419139	2021-08-21	Male	55	Alive	Nasopharyngeal aspirate		21H	B.1.621
hCoV-19/Colombia/VAC-UV-20027452/2021	EPI_ISL_4419140	2021-08-22	Male	28	Alive	Nasopharyngeal and oropharyngeal swab		21H	B.1.621
hCoV-19/Colombia/VAC-UV-20027457/2021	EPI_ISL_4419141	2021-08-23	Female	27	Alive	Nasopharyngeal aspirate	HEALTH WORKER,VACCINATED	21H	B.1.621
hCoV-19/Colombia/VAC-UV-20027476/2021	EPI_ISL_4419142	2021-08-23	Male	10	Alive	Nasopharyngeal and oropharyngeal swab		21G	C.37
hCoV-19/Colombia/VAC-UV-20027479/2021	EPI_ISL_4419143	2021-08-23	Female	84	Alive	Nasopharyngeal and oropharyngeal swab		21H	B.1.621
hCoV-19/Colombia/VAC-UV-20027516/2021	EPI_ISL_4419145	2021-08-24	Female	42	Alive	Nasopharyngeal and oropharyngeal swab	VACCINATED	21H	B.1.621
hCoV-19/Colombia/VAC-UV-20027517/2021	EPI_ISL_4419146	2021-08-24	Female	9	Alive	Nasopharyngeal and oropharyngeal swab		21H	B.1.621
hCoV-19/Colombia/VAC-UV-20027546/2021	EPI_ISL_4419147	2021-08-25	Female	38	Alive	Nasopharyngeal and oropharyngeal swab		20J	P.1
hCoV-19/Colombia/VAC-UV-20027657/2021	EPI_ISL_4419148	2021-08-30	Male	34	Alive	Nasopharyngeal and oropharyngeal swab		21H	B.1.621
hCoV-19/Colombia/VAC-UV-20027619/2021	EPI_ISL_4419149	2021-08-30	Female	75	Alive	Nasopharyngeal aspirate		21H	B.1.621
hCoV-19/Colombia/VAC-UV-20027726/2021	EPI_ISL_4419150	2021-09-01	Female	44	Alive	Nasopharyngeal and oropharyngeal swab	VACCINATED	21J	AY.113
hCoV-19/Colombia/VAC-UV-20025918/2021	EPI_ISL_4419151	2021-06-30	Female	54	Alive	Nasopharyngeal aspirate	VACCINATED	21H	B.1.621
hCoV-19/Colombia/VAC-UV-20025921/2021	EPI_ISL_4419152	2021-06-30	Female	29	Alive	Nasopharyngeal aspirate	HEALTH WORKER,VACCINATED	21H	B.1.621
hCoV-19/Colombia/VAC-UV-20025938/2021	EPI_ISL_4419153	2021-06-30	Female	73	Alive	Nasopharyngeal and oropharyngeal swab		21H	B.1.621
hCoV-19/Colombia/VAC-UV-20025944/2021	EPI_ISL_4419154	2021-06-30	Female	42	Alive	Nasopharyngeal and oropharyngeal swab		21H	B.1.621
hCoV-19/Colombia/VAC-UV-20025962/2021	EPI_ISL_4419155	2021-07-01	Female	26	Alive	Nasopharyngeal and oropharyngeal swab	HEALTH WORKER,VACCINATED	21G	C.37
hCoV-19/Colombia/VAC-UV-20025981/2021	EPI_ISL_4419156	2021-07-01	Female	44	Alive	Nasopharyngeal and oropharyngeal swab		21H	B.1.621
hCoV-19/Colombia/VAC-UV-20026043/2021	EPI_ISL_4419157	2021-07-06	Female	63	Alive	Nasopharyngeal and oropharyngeal swab	VACCINATED	21H	B.1.621
hCoV-19/Colombia/VAC-UV-20026047/2021	EPI_ISL_4419158	2021-07-06	Male	85	Alive	Nasopharyngeal and oropharyngeal swab		21H	B.1.621
hCoV-19/Colombia/VAC-UV-20026390/2021	EPI_ISL_4419159	2021-07-13	Female	38	Alive	Nasopharyngeal and oropharyngeal swab		21G	C.37
hCoV-19/Colombia/VAC-UV-20026397/2021	EPI_ISL_4419160	2021-07-13	Female	13	Alive	Nasopharyngeal and oropharyngeal swab		21G	C.37
hCoV-19/Colombia/VAC-UV-20026398/2021	EPI_ISL_4419161	2021-07-13	Male	18	Alive	Nasopharyngeal and oropharyngeal swab	VACCINATED	21H	B.1.621
hCoV-19/Colombia/VAC-UV-20026403/2021	EPI_ISL_4419162	2021-07-14	Female	27	Alive	Nasopharyngeal aspirate	HEALTH WORKER,VACCINATED	21G	C.37
hCoV-19/Colombia/VAC-UV-20026423/2021	EPI_ISL_4419163	2021-07-14	Male	10	Alive	Nasopharyngeal and oropharyngeal swab		21H	B.1.621
hCoV-19/Colombia/VAC-UV-20026511/2021	EPI_ISL_4419164	2021-07-19	Female	53	Alive	Nasopharyngeal aspirate		21H	B.1.621
hCoV-19/Colombia/VAC-UV-20026515/2021	EPI_ISL_4419165	2021-07-17	Male	69	Alive	Nasopharyngeal aspirate		21H	B.1.621
hCoV-19/Colombia/VAC-UV-20026546/2021	EPI_ISL_4419166	2021-07-19	Male	52	Alive	Nasopharyngeal and oropharyngeal swab		21H	B.1.621
hCoV-19/Colombia/VAC-UV-20026550/2021	EPI_ISL_4419167	2021-07-19	Female	42	Alive	Nasopharyngeal and oropharyngeal swab		20J	P.1
hCoV-19/Colombia/VAC-UV-20026567/2021	EPI_ISL_4419168	2021-07-20	Male	8	Alive	Nasopharyngeal and oropharyngeal swab		21H	B.1.621
hCoV-19/Colombia/VAC-UV-20026612/2021	EPI_ISL_4419170	2021-07-21	Female	77	Alive	Nasopharyngeal and oropharyngeal swab	VACCINATED	21H	B.1.621
hCoV-19/Colombia/VAC-UV-20026620/2021	EPI_ISL_4419171	2021-07-21	Female	20	Alive	Nasopharyngeal and oropharyngeal swab		21H	B.1.621
hCoV-19/Colombia/VAC-UV-20026634/2021	EPI_ISL_4419172	2021-07-21	Female	56	Alive	Nasopharyngeal and oropharyngeal swab		20A	B.1
hCoV-19/Colombia/VAC-UV-20026671/2021	EPI_ISL_4419173	2021-07-23	Male	77	Alive	Nasopharyngeal aspirate		21H	B.1.621
hCoV-19/Colombia/VAC-UV-20026750/2021	EPI_ISL_4419174	2021-07-26	Male	54	Alive	Nasopharyngeal and oropharyngeal swab		21H	B.1.621
hCoV-19/Colombia/VAC-UV-20026844/2021	EPI_ISL_4419175	2021-07-29	Male	20	Alive	Nasopharyngeal and oropharyngeal swab		21G	C.37
hCoV-19/Colombia/VAC-LCSS-21081701723-86/2021	EPI_ISL_4419177	2021-08-17	Male	32	Alive	Nasopharyngeal and oropharyngeal swab		21H	B.1.621
hCoV-19/Colombia/VAC-LCSS-21081701870-86/2021	EPI_ISL_4419178	2021-08-17	Male	2	Hospitalized	Nasopharyngeal and oropharyngeal swab		21J	AY.20
hCoV-19/Colombia/VAC-HUV-202108010198.30/2021	EPI_ISL_4419183	2021-07-31	Male	21	Deceased	Nasopharyngeal and oropharyngeal swab		21H	B.1.621
hCoV-19/Colombia/VAC-UV-26361/2021	EPI_ISL_4419184	2021-07-13	Male	32	Alive	Nasopharyngeal aspirate	VACCINATED	21H	B.1.621
hCoV-19/Colombia/VAC-UdeV-01-2/2020	EPI_ISL_445219	2020-04-02	Female	45	AAlive	Nasopharyngeal swab		20C	B.1
hCoV-19/Colombia/VAC-GUR-0084/2020	EPI_ISL_447735	2020-03-26	Female	57	Hospitalized	Oropharyngeal swab		20C	B.1
hCoV-19/Colombia/VAC-GUR-0094/2020	EPI_ISL_447736	2020-03-26	Male	50	Home	Oropharyngeal swab		20C	B.1
hCoV-19/Colombia/VAC-GUV-92042/2020	EPI_ISL_447756	2020-03-31	Male	31	Home	Oropharyngeal swab		20A	B.1
hCoV-19/Colombia/VAC-GVI-93355/2020	EPI_ISL_447772	2020-04-01	Male	39	Hospitalized	Oropharyngeal swab		20C	B.1
hCoV-19/Colombia/VAC-GVI-93366/2020	EPI_ISL_447774	2020-04-01	Male	28	Intensive Care Unit	Alveolar lavage fluid		20C	B.1
hCoV-19/Colombia/VAC-GVI-93381/2020	EPI_ISL_447775	2020-04-01	Female	55	Hospitalized	Alveolar lavage fluid		20C	B.1
hCoV-19/Colombia/VAC-GVI-93467/2020	EPI_ISL_447779	2020-04-01	Male	29	Intensive Care Unit	Oropharyngeal swab		20B	B.1.1
hCoV-19/Colombia/VAC-GVI-93473/2020	EPI_ISL_447781	2020-04-01	Male	40	Home	Oropharyngeal swab		20A	B.1.420
hCoV-19/Colombia/VAC-GVI-93476/2020	EPI_ISL_447782	2020-04-02	Female	41	Home	Oropharyngeal swab		20C	B.1
hCoV-19/Colombia/VAC-GVI-93477/2020	EPI_ISL_447783	2020-04-02	Male	47	Home	Oropharyngeal swab		20C	B.1
hCoV-19/Colombia/VAC-GVI-93496/2020	EPI_ISL_447784	2020-04-02	Male	53	Home	Alveolar lavage fluid		20C	B.1
hCoV-19/Colombia/VAC-GVI-93511/2020	EPI_ISL_447785	2020-04-02	Male	39	Home	Oropharyngeal swab		20C	B.1
hCoV-19/Colombia/VAC-GVI-93535/2020	EPI_ISL_447787	2020-04-03	Male	64	Home	Oropharyngeal swab		20C	B.1
hCoV-19/Colombia/VAC-GVI-97161/2020	EPI_ISL_447791	2020-04-03	Male	44	Intensive Care Unit	Alveolar lavage fluid		20C	B.1
hCoV-19/Colombia/VAC-GVI-97181/2020	EPI_ISL_447792	2020-04-03	Male	66	Home	Oropharyngeal swab		20A	B.1
hCoV-19/Colombia/VAC-CWOHC-VG-SEC01755M/2021	EPI_ISL_4551039	2021-08-12	Male	11	Alive	Nasopharyngeal swab	No Hospitalized	21H	B.1.621
hCoV-19/Colombia/VAC-INS-79449/2020	EPI_ISL_456133	2020-03-12	Male	49	Recovered	Nasopharyngeal swab		19A	B
hCoV-19/Colombia/VAC-INS-79773/2020	EPI_ISL_456134	2020-03-14	Male	32	Recovered	Nasopharyngeal swab		20A	B.1
hCoV-19/Colombia/VAC-INS-79779/2020	EPI_ISL_456135	2020-03-14	Female	26	Recovered	Nasopharyngeal swab		20A	B.1
hCoV-19/Colombia/VAC-INS-79929/2020	EPI_ISL_456136	2020-03-14	Male	9	Recovered	Nasopharyngeal swab		20A	B.1
hCoV-19/Colombia/VAC-INS-79930/2020	EPI_ISL_456137	2020-03-14	Female	54	Recovered	Nasopharyngeal swab		20A	B.1
hCoV-19/Colombia/VAC-INS-79943/2020	EPI_ISL_456138	2020-03-16	Male	54	Recovered	Nasopharyngeal swab		20A	B.1
hCoV-19/Colombia/VAC-INS-81251/2020	EPI_ISL_456139	2020-03-17	Female	48	Recovered	Nasopharyngeal swab		20B	B.1.1
hCoV-19/Colombia/VAC-INS-81279/2020	EPI_ISL_456142	2020-03-18	Female	71	Deceased	Nasopharyngeal swab		20B	B.1.1
hCoV-19/Colombia/VAC-INS-82307/2020	EPI_ISL_456143	2020-03-19	Male	26	Recovered	Nasopharyngeal swab		20C	B.1
hCoV-19/Colombia/VAC-INS-96183/2020	EPI_ISL_456147	2020-04-01	Female	30	Recovered	Nasopharyngeal swab		20C	B.1
hCoV-19/Colombia/VAC-INS-79965/2020	EPI_ISL_456150	2020-03-15	Male	51	Recovered	Nasopharyngeal swab		20A	B.1
hCoV-19/Colombia/VAC-INS-82320/2020	EPI_ISL_456151	2020-03-19	Female	46	Recovered	Nasopharyngeal swab		20C	B.1
hCoV-19/Colombia/VAC-INS-96176/2020	EPI_ISL_456152	2020-04-01	Female	53	Recovered	Nasopharyngeal swab		19A	B
hCoV-19/Colombia/VAC-UNIANDES-G027946/2021	EPI_ISL_4566188	2021-07-16	Male	26				21H	B.1.621
hCoV-19/Colombia/VAC-UNIANDES-G027947/2021	EPI_ISL_4566190	2021-07-16	Female	51				21H	B.1.621
hCoV-19/Colombia/VAC-UNIANDES-G028958/2021	EPI_ISL_4740143	2021-08-02	Male	35				21I	AY.47
hCoV-19/Colombia/VAC-UNIANDES-G026366/2021	EPI_ISL_4740272	2021-07-01	Female	37				21H	B.1.621
hCoV-19/Colombia/VAC-AD-S1D5114CFN/2021	EPI_ISL_4926394	2021-09-05	Male	11	Alive	Oropharyngeal swab		21J	AY.122
hCoV-19/Colombia/VAC-SB-82613920/2021	EPI_ISL_4926395	2021-08-24	Male	78	Alive	Oropharyngeal swab	Vaccinated	21J	AY.113
hCoV-19/Colombia/VAC-SB-90201371/2021	EPI_ISL_4926397	2021-09-01	Female	31	Alive	Oropharyngeal swab	Vaccinated	21J	AY.122
hCoV-19/Colombia/VAC-AD-S1A31254CFN/2021	EPI_ISL_4926398	2021-09-01	Female	42	Alive	Oropharyngeal swab	Vaccinated	21J	AY.43
hCoV-19/Colombia/VAC-AD-G1W26514CFN/2021	EPI_ISL_4926400	2021-08-24	Female	8	Alive	Oropharyngeal swab		21J	AY.100
hCoV-19/Colombia/VAC-AD-G1V5022CFN/2021	EPI_ISL_4926401	2021-08-22	Female	1	Alive	Oropharyngeal swab		21J	AY.25.1
hCoV-19/Colombia/VAC-AD-G4Z14502CFN/2021	EPI_ISL_4926403	2021-08-29	Male	1	Alive	Oropharyngeal swab		21G	C.37
hCoV-19/Colombia/VAC-SB-81903455/2021	EPI_ISL_4926404	2021-08-19	Male	45	Alive	Oropharyngeal swab		21J	AY.25
hCoV-19/Colombia/VAC-SB-82902066/2021	EPI_ISL_4926405	2021-08-29	Female	58	Alive	Oropharyngeal swab	Vaccinated	21J	AY.100
hCoV-19/Colombia/VAC-SB-81602510/2021	EPI_ISL_4926408	2021-08-16	Female	64	Alive	Oropharyngeal swab	Vaccinated	21J	AY.100
hCoV-19/Colombia/VAC-UTP-VG-099/2021	EPI_ISL_4928205	2021-07	Male	63	Alive	Nasopharyngeal swab		21H	B.1.621
hCoV-19/Colombia/VAC-UTP-VG-100/2021	EPI_ISL_4928206	2021-07	Male	20	Alive	Nasopharyngeal swab		21H	B.1.621
hCoV-19/Colombia/VAC-UTP-VG-101/2021	EPI_ISL_4928207	2021-07	Female	31	Alive	Nasopharyngeal swab		21H	B.1.621
hCoV-19/Colombia/VAC-UTP-VG-104/2021	EPI_ISL_4928209	2021-07	Female	8	Alive	Nasopharyngeal swab		20J	P.1
hCoV-19/Colombia/VAC-UTP-VG-105/2021	EPI_ISL_4928210	2021-07	Female	32	Alive	Nasopharyngeal swab		20A	B.1.625
hCoV-19/Colombia/VAC-UTP-VG-106/2021	EPI_ISL_4928211	2021-07	Female	25	Alive	Nasopharyngeal swab		21H	B.1.621
hCoV-19/Colombia/VAC-UTP-VG-108/2021	EPI_ISL_4928213	2021-07	Female	33	Alive	Nasopharyngeal swab		21H	B.1.621
hCoV-19/Colombia/VAC-UTP-VG-109/2021	EPI_ISL_4928214	2021-07	Male	24	Alive	Nasopharyngeal swab		21H	B.1.621
hCoV-19/Colombia/VAC-UTP-VG-110/2021	EPI_ISL_4928215	2021-07	Male	33	Alive	Nasopharyngeal swab		21H	B.1.621
hCoV-19/Colombia/VAC-ICE-SCOV-038/2021	EPI_ISL_4945665	2021-08-03	Female	2	Alive	Nasopharingeal swab		20J	P.1
hCoV-19/Colombia/VAC-ICE-SCOV-039/2021	EPI_ISL_4945666	2021-08-03	Female	35	Alive	Nasopharingeal swab		21I	AY.26
hCoV-19/Colombia/VAC-SB-82514482/2021	EPI_ISL_4946254	2021-08-24	Female	27	Alive	Oropharyngeal swab	Vaccinated	21H	B.1.621
hCoV-19/Colombia/VAC-SB-83114503/2021	EPI_ISL_4946257	2021-08-30	Male	31	Alive	Oropharyngeal swab	Vaccinated	21H	B.1.621
hCoV-19/Colombia/VAC-SB-82902081/2021	EPI_ISL_4946258	2021-08-28	Female	47	Alive	Oropharyngeal swab	Vaccinated	21H	B.1.621
hCoV-19/Colombia/VAC-SB-82615124/2021	EPI_ISL_4946259	2021-08-25	Female	67	Alive	Oropharyngeal swab	Vaccinated	21H	B.1.621
hCoV-19/Colombia/VAC-SB-82612525/2021	EPI_ISL_4946262	2021-08-25	Male	42	Alive	Oropharyngeal swab	Vaccinated	21H	B.1.621
hCoV-19/Colombia/VAC-SB-82614746/2021	EPI_ISL_4946263	2021-08-25	Female	39	Alive	Oropharyngeal swab	Vaccinated	21H	B.1.621
hCoV-19/Colombia/VAC-SB-82814512/2021	EPI_ISL_4946265	2021-08-27	Female	70	Alive	Oropharyngeal swab	Vaccinated	21H	B.1.621
hCoV-19/Colombia/VAC-SB-82615255/2021	EPI_ISL_4946266	2021-08-25	Female	80	Alive	Oropharyngeal swab	Vaccinated	21H	B.1.621
hCoV-19/Colombia/VAC-SB-82514461-420/2021	EPI_ISL_4946268	2021-08-25	Female	39	Alive	Oropharyngeal swab	Vaccinated	21H	B.1.621
hCoV-19/Colombia/VAC-SB-82615315/2021	EPI_ISL_4946269	2021-08-24	Female	68	Alive	Oropharyngeal swab	Vaccinated	21H	B.1.621
hCoV-19/Colombia/VAC-AD-G6Z31442CFN/2021	EPI_ISL_4946270	2021-08-31	Female	58	Alive	Oropharyngeal swab	Vaccinated	21H	B.1.621
hCoV-19/Colombia/VAC-SB-82712109/2021	EPI_ISL_4946271	2021-08-27	Female	52	Alive	Oropharyngeal swab	Vaccinated	21H	B.1.621
hCoV-19/Colombia/VAC-AD-G1W25002CFN/2021	EPI_ISL_4946272	2021-08-23	Female	75	Alive	Oropharyngeal swab	Vaccinated	21H	B.1.621
hCoV-19/Colombia/VAC-AD-G2Z25055CFN/2021	EPI_ISL_4946275	2021-08-27	Female	43	Alive	Oropharyngeal swab	Vaccinated	21H	B.1.621
hCoV-19/Colombia/VAC-UTP-VG-151/2021	EPI_ISL_4957718	2021-07	Male	42	Deceased	Nasopharyngeal swab		21H	B.1.621
hCoV-19/Colombia/VAC-UTP-VG-152/2021	EPI_ISL_4957719	2021-07	Male	36	Deceased	Nasopharyngeal swab		21H	B.1.621
hCoV-19/Colombia/VAC-UTP-VG-148/2021	EPI_ISL_4957723	2021-07	Female	81	Alive	Nasopharyngeal swab		21H	B.1.621
hCoV-19/Colombia/VAC-UTP-VG-116/2021	EPI_ISL_4957724	2021-07	Male	19	Alive	Nasopharyngeal swab		21H	B.1.621
hCoV-19/Colombia/VAC-UTP-VG-145/2021	EPI_ISL_4957731	2021-07	Female	42	Alive	Nasopharyngeal swab		21H	B.1.621
hCoV-19/Colombia/VAC-UTP-VG-117/2021	EPI_ISL_4957740	2021-07	Female	44	Alive	Nasopharyngeal swab		21H	B.1.621
hCoV-19/Colombia/VAC-UTP-VG-149/2021	EPI_ISL_4957745	2021-07	Female	35	Alive	Nasopharyngeal swab		21H	B.1.621
hCoV-19/Colombia/VAC-ICE-SCOV-035/2021	EPI_ISL_4963407	2021-07-29	Female	41	Alive	Nasopharyngeal swab		21H	B.1.621
hCoV-19/Colombia/VAC-ICE-SCOV-036/2021	EPI_ISL_4963411	2021-07-30	Male	19	Alive	Nasopharyngeal swab		21H	B.1.621
hCoV-19/Colombia/VAC-ICE-SCOV-037/2021	EPI_ISL_4963416	2021-08-03	Female	89	Alive	Nasopharyngeal swab		21H	B.1.621
hCoV-19/Colombia/VAC-ICE-SCOV-040/2021	EPI_ISL_4963422	2021-08-03	Female	25	Alive	Nasopharyngeal swab		21H	B.1.621
hCoV-19/Colombia/VAC-ICE-SCOV-041/2021	EPI_ISL_4963427	2021-08-06	Male	15	Alive	Nasopharyngeal swab		21H	B.1.621
hCoV-19/Colombia/VAC-ICE-SCOV-042/2021	EPI_ISL_4963428	2021-08-11	Male	36	Alive	Nasopharyngeal swab		21H	B.1.621
hCoV-19/Colombia/VAC-ICE-SCOV-044/2021	EPI_ISL_4963431	2021-08-11	Female	18	Alive	Nasopharyngeal swab		21H	B.1.621
hCoV-19/Colombia/VAC-ICE-SCOV-045/2021	EPI_ISL_4963439	2021-08-18	Female	83	Alive	Nasopharyngeal swab		21H	B.1.621
hCoV-19/Colombia/VAC-ICE-SCOV-046/2021	EPI_ISL_4963443	2021-08-18	Female	24	Alive	Nasopharyngeal swab		21H	B.1.621
hCoV-19/Colombia/VAC-ICE-SCOV-048/2021	EPI_ISL_4963454	2021-08-19	Female	13	Alive	Nasopharyngeal swab		21H	B.1.621
hCoV-19/Colombia/VAC-ICE-SCOV-050/2021	EPI_ISL_4963467	2021-08-19	Male	34	Alive	Nasopharyngeal swab		21H	B.1.621
hCoV-19/Colombia/VAC-CS-21082702579/2021	EPI_ISL_5047184	2021-08-27	Male	75	Alive			21H	B.1.621
hCoV-19/Colombia/VAC-CS-21081802148/2021	EPI_ISL_5047202	2021-08-18	Female	37	Alive			21H	B.1.621
hCoV-19/Colombia/VAC-CIGQS-7270650/2021	EPI_ISL_5047216	2021-07-28	Male	8	Alive			21H	B.1.621
hCoV-19/Colombia/VAC-CS-21081402111/2021	EPI_ISL_5047221	2021-08-15	Female	31	Alive			21H	B.1.621
hCoV-19/Colombia/VAC-SAD-248010574/2021	EPI_ISL_5047228	2021-08-02	Male	22	Alive			21H	B.1.621
hCoV-19/Colombia/VAC-CIGQS-7230841/2021	EPI_ISL_5047261	2021-07-24	Male	35	Alive			20J	P.1
hCoV-19/Colombia/VAC-CIGQS-8020923/2021	EPI_ISL_5047264	2021-08-04	Male	59	Alive			21H	B.1.621
hCoV-19/Colombia/VAC-CIGQS-7160616/2021	EPI_ISL_5047273	2021-07-17	Female	88	Alive			20J	P.1
hCoV-19/Colombia/VAC-SAD-134240147/2021	EPI_ISL_5047280	2021-07-31	Female	20	Alive			21H	B.1.621
hCoV-19/Colombia/VAC-CIGQS-7190333/2021	EPI_ISL_5047297	2021-07-16	Male	38	Alive			21G	C.37
hCoV-19/Colombia/VAC-SAD-248010677/2021	EPI_ISL_5047327	2021-08-04	Female	38	Alive			21J	AY.3.1
hCoV-19/Colombia/VAC-CIGQS-8180581/2021	EPI_ISL_5047332	2021-08-18	Male	17	Alive			21H	B.1.621
hCoV-19/Colombia/VAC-CIGQS-7178245/2021	EPI_ISL_5047340	2021-07-18	Male	28	Alive			21H	B.1.621
hCoV-19/Colombia/VAC-CIGQS-7150142/2021	EPI_ISL_5047352	2021-07-16	Male	16	Alive			21H	B.1.621
hCoV-19/Colombia/VAC-CIGQS-8038042/2021	EPI_ISL_5047358	2021-08-04	Male	38	Alive			21H	B.1.621
hCoV-19/Colombia/VAC-CS-21081401622/2021	EPI_ISL_5047368	2021-08-14	Male	44	Alive			21H	B.1.621
hCoV-19/Colombia/VAC-CS-21082601971/2021	EPI_ISL_5047375	2021-08-26	Male	31	Alive			21J	AY.43
hCoV-19/Colombia/VAC-CS-21082702471/2021	EPI_ISL_5047393	2021-08-28	Male	19	Alive			21H	B.1.621
hCoV-19/Colombia/VAC-SAD-134240458/2021	EPI_ISL_5047405	2021-09-02	Female	28	Alive			21H	B.1.621
hCoV-19/Colombia/VAC-CS-21082702485/2021	EPI_ISL_5047409	2021-08-27	Male	21	Alive			21H	B.1.621
hCoV-19/Colombia/VAC-CS-21081102519/2021	EPI_ISL_5047430	2021-08-12	Male	46	Alive			21H	B.1.621
hCoV-19/Colombia/VAC-CIGQS-8020669/2021	EPI_ISL_5047480	2021-07-31	Male	40	Alive			21H	B.1.621
hCoV-19/Colombia/VAC-ICE-SCOV-210/2021	EPI_ISL_5058025	2021-08-12	Male	21	Alive	Nasopharingeal swab		21J	AY.20
hCoV-19/Colombia/VAC-ICE-SCOV-185/2021	EPI_ISL_5058029	2021-08-06	Male	24	Alive	Nasopharingeal swab		20J	P.1
hCoV-19/Colombia/VAC-ICE-SCOV-056/2021	EPI_ISL_5058030	2021-08-13	Female	73	Alive	Nasopharingeal swab		21H	B.1.621
hCoV-19/Colombia/VAC-ICE-SCOV-198/2021	EPI_ISL_5058031	2021-08-10	Female	43	Alive	Nasopharingeal swab		21H	B.1.621
hCoV-19/Colombia/VAC-ICE-SCOV-182/2021	EPI_ISL_5058033	2021-08-06	Male	40	Alive	Nasopharingeal swab		21J	AY.100
hCoV-19/Colombia/VAC-ICE-SCOV-212/2021	EPI_ISL_5058037	2021-08-11	Male	19	Alive	Nasopharingeal swab		21H	B.1.621
hCoV-19/Colombia/VAC-ICE-SCOV-229/2021	EPI_ISL_5058041	2021-08-17	Female	24	Alive	Nasopharingeal swab		21H	B.1.621
hCoV-19/Colombia/VAC-ICE-SCOV-194/2021	EPI_ISL_5058044	2021-08-07	Male	39	Alive	Nasopharingeal swab		21H	B.1.621
hCoV-19/Colombia/VAC-ICE-SCOV-220/2021	EPI_ISL_5058054	2021-08-14	Female	31	Alive	Nasopharingeal swab		21J	AY.25.1
hCoV-19/Colombia/VAC-ICE-SCOV-213/2021	EPI_ISL_5058055	2021-08-11	Female	10	Alive	Nasopharingeal swab		20J	P.1
hCoV-19/Colombia/VAC-ICE-SCOV-189/2021	EPI_ISL_5058057	2021-08-06	Female	59	Alive	Nasopharingeal swab		21H	B.1.621
hCoV-19/Colombia/VAC-ICE-SCOV-055/2021	EPI_ISL_5058058	2021-08-09	Female	55	Alive	Nasopharingeal swab		21H	B.1.621
hCoV-19/Colombia/VAC-ICE-SCOV-054/2021	EPI_ISL_5058059	2021-08-10	Female	44	Alive	Nasopharingeal swab		21H	B.1.621
hCoV-19/Colombia/VAC-ICE-SCOV-192/2021	EPI_ISL_5058060	2021-08-06	Male	26	Alive	Nasopharingeal swab		21H	B.1.621
hCoV-19/Colombia/VAC-ICE-SCOV-191/2021	EPI_ISL_5058062	2021-08-08	Female	38	Alive	Nasopharingeal swab		21A	AY.49
hCoV-19/Colombia/VAC-ICE-SCOV-215/2021	EPI_ISL_5058064	2021-08-13	Female	53	Alive	Nasopharingeal swab		21H	B.1.621
hCoV-19/Colombia/VAC-ICE-SCOV-057/2021	EPI_ISL_5058065	2021-08-13	Male	70	Alive	Nasopharingeal swab		21H	B.1.621
hCoV-19/Colombia/VAC-ICE-SCOV-034/2021	EPI_ISL_5058071	2021-07-22	Male	5	Alive	Nasopharingeal swab		21H	B.1.621
hCoV-19/Colombia/VAC-ICE-SCOV-051/2021	EPI_ISL_5058072	2021-08-04	Female	31	Alive	Nasopharingeal swab		21H	B.1.621
hCoV-19/Colombia/VAC-ICE-SCOV-058/2021	EPI_ISL_5058073	2021-08-17	Female	50	Alive	Nasopharingeal swab		21H	B.1.621
hCoV-19/Colombia/VAC-ICE-SCOV-188/2021	EPI_ISL_5058074	2021-08-07	Male	38	Alive	Nasopharingeal swab		21H	B.1.621
hCoV-19/Colombia/VAC-ICE-SCOV-190/2021	EPI_ISL_5058075	2021-08-07	Female	34	Alive	Nasopharingeal swab		21H	B.1.621
hCoV-19/Colombia/VAC-ICE-SCOV-193/2021	EPI_ISL_5058076	2021-08-07	Female	10	Alive	Nasopharingeal swab		21H	B.1.621
hCoV-19/Colombia/VAC-ICE-SCOV-200/2021	EPI_ISL_5058077	2021-08-09	Male	62	Alive	Nasopharingeal swab		21H	B.1.621
hCoV-19/Colombia/VAC-ICE-SCOV-230/2021	EPI_ISL_5058078	2021-08-18	Female	77	Alive	Nasopharingeal swab		21H	B.1.621
hCoV-19/Colombia/VAC-ICE-SCOV-211/2021	EPI_ISL_5058082	2021-08-08	Female	10	Alive	Nasopharingeal swab		21H	B.1.621
hCoV-19/Colombia/VAC-INS-HUMB-VG-7811/2021	EPI_ISL_5071129	2021-08-02	Male	19	Alive			21H	B.1.621
hCoV-19/Colombia/VAC-INS-HUMB-VG-7811/2021	EPI_ISL_5072571	2021-08-02	Male	19	Alive			21H	B.1.621
hCoV-19/Colombia/VAC-UTP-VG-171/2021	EPI_ISL_5143559	2021-08-03	Female	32	Alive	Nasopharyngeal swab		21H	B.1.621
hCoV-19/Colombia/VAC-UTP-VG-181/2021	EPI_ISL_5143563	2021-08-03	Male	22	Alive	Nasopharyngeal swab		21H	B.1.621
hCoV-19/Colombia/VAC-UTP-VG-195/2021	EPI_ISL_5143564	2021-07-09	Female	45	Alive	Nasopharyngeal swab		21H	B.1.621
hCoV-19/Colombia/VAC-UTP-VG-178/2021	EPI_ISL_5143565	2021-08-04	Male	30	Alive	Nasopharyngeal swab		20J	P.1
hCoV-19/Colombia/VAC-UTP-VG-176/2021	EPI_ISL_5143566	2021-08-06	Male	30	Alive	Nasopharyngeal swab		21H	B.1.621
hCoV-19/Colombia/VAC-UTP-VG-185/2021	EPI_ISL_5143567	2021-08-03	Female	45	Alive	Nasopharyngeal swab		21H	B.1.621
hCoV-19/Colombia/VAC-UTP-VG-198/2021	EPI_ISL_5143568	2021-07-10	Male	23	Alive	Nasopharyngeal swab		21H	B.1.621
hCoV-19/Colombia/VAC-UTP-VG-204/2021	EPI_ISL_5143569	2021-08-11	Female	34	Alive	Nasopharyngeal swab		21G	C.37
hCoV-19/Colombia/VAC-UTP-VG-166/2021	EPI_ISL_5143570	2021-07-29	Female	48	Alive	Nasopharyngeal swab		21H	B.1.621
hCoV-19/Colombia/VAC-UTP-VG-173/2021	EPI_ISL_5143571	2021-08-02	Male	49	Alive	Nasopharyngeal swab		21H	B.1.621
hCoV-19/Colombia/VAC-UTP-VG-184/2021	EPI_ISL_5143572	2021-08-03	Male	77	Alive	Nasopharyngeal swab		21H	B.1.621
hCoV-19/Colombia/VAC-UTP-VG-206/2021	EPI_ISL_5143573	2021-08-14	Female	60	Alive	Nasopharyngeal swab		21J	AY.20
hCoV-19/Colombia/VAC-UTP-VG-192/2021	EPI_ISL_5143574	2021-07-06	Male	32		Nasopharyngeal swab		21H	B.1.621
hCoV-19/Colombia/VAC-UTP-VG-197/2021	EPI_ISL_5143575	2021-07-10	Female	8	Alive	Nasopharyngeal swab		21H	B.1.621
hCoV-19/Colombia/VAC-UTP-VG-172/2021	EPI_ISL_5143576	2021-08-05	Male	37	Alive	Nasopharyngeal swab		21G	C.37
hCoV-19/Colombia/VAC-UTP-VG-182/2021	EPI_ISL_5143577	2021-08-03	Female	39	Alive	Nasopharyngeal swab		21G	C.37
hCoV-19/Colombia/VAC-UTP-VG-167/2021	EPI_ISL_5143578	2021-07-29	Female	13	Alive	Nasopharyngeal swab		21H	B.1.621
hCoV-19/Colombia/VAC-UTP-VG-196/2021	EPI_ISL_5143580	2021-07-10	Male	41	Alive	Nasopharyngeal swab		21H	B.1.621
hCoV-19/Colombia/VAC-UTP-VG-200/2021	EPI_ISL_5143581	2021-08-04	Female	50	Alive	Nasopharyngeal swab		21H	B.1.621
hCoV-19/Colombia/VAC-UTP-VG-179/2021	EPI_ISL_5143582	2021-08-02	Male	60	Alive	Nasopharyngeal swab		21H	B.1.621
hCoV-19/Colombia/VAC-UTP-VG-244/2021	EPI_ISL_5146244	2021-08-18	Male	11	Alive	Nasopharyngeal swab		21H	B.1.621
hCoV-19/Colombia/VAC-UTP-VG-272/2021	EPI_ISL_5146250	2021-08-31	Female	43	Alive	Nasopharyngeal swab		21H	B.1.621
hCoV-19/Colombia/VAC-UTP-VG-276/2021	EPI_ISL_5146255	2021-09-07	Male	40	Alive	Nasopharyngeal swab		21H	B.1.621
hCoV-19/Colombia/VAC-UTP-VG-241/2021	EPI_ISL_5146257	2021-08-20	Female	70	Alive	Nasopharyngeal swab		20J	P.1.7
hCoV-19/Colombia/VAC-UTP-VG-208/2021	EPI_ISL_5146263	2021-07-06	Male	66	Deceased	Nasopharyngeal swab		21H	B.1.621
hCoV-19/Colombia/VAC-UTP-VG-209/2021	EPI_ISL_5146264	2021-07-19	Female	67	Deceased	Nasopharyngeal swab		21H	B.1.621
hCoV-19/Colombia/VAC-UTP-VG-243/2021	EPI_ISL_5146265	2021-08-19	Male	15	Alive	Nasopharyngeal swab		21H	B.1.621
hCoV-19/Colombia/VAC-UTP-VG-278/2021	EPI_ISL_5146266	2021-08-30	Female	39	Alive	Nasopharyngeal swab		21H	B.1.621
hCoV-19/Colombia/VAC-SYNLAB-134244629/2021	EPI_ISL_5152633	2021-08-04	Female	32	Alive			20J	P.1
hCoV-19/Colombia/VAC-SYNLAB-134243119/2021	EPI_ISL_5152634	2021-08-02	Female	33	Alive			20J	P.1
hCoV-19/Colombia/VAC-SYNLAB-134240007/2021	EPI_ISL_5152635	2021-09-02	Male	47	Alive			21J	AY.3.1
hCoV-19/Colombia/VAC-SYNLAB-134242031/2021	EPI_ISL_5152636	2021-08-02	Female	33	Alive			21G	C.37
hCoV-19/Colombia/VAC-SYNLAB-134251375/2021	EPI_ISL_5152643	2021-08-10	Male	23	Alive			20J	P.1
hCoV-19/Colombia/VAC-SYNLAB-10409107/2021	EPI_ISL_5152645	2021-08-04	Male	41	Alive			20A	B.1.625
hCoV-19/Colombia/VAC-SYNLAB-134244631/2021	EPI_ISL_5152646	2021-08-04	Female	22	Alive			21H	B.1.621
hCoV-19/Colombia/VAC-SYNLAB-122593387/2021	EPI_ISL_5152654	2021-08-01	Male	49	Alive			21H	B.1.621
hCoV-19/Colombia/VAC-SYNLAB-134263077/2021	EPI_ISL_5152655	2021-08-20	Male	15	Alive			21H	B.1.621
hCoV-19/Colombia/VAC-SYNLAB-65038979/2021	EPI_ISL_5152656	2021-07-30	Female	44	Alive			21H	B.1.621
hCoV-19/Colombia/VAC-SYNLAB-248011594/2021	EPI_ISL_5152657	2021-08-25	Female	20	Alive			21H	B.1.621
hCoV-19/Colombia/VAC-SYNLAB-134240099/2021	EPI_ISL_5152658	2021-07-30	Female	60	Alive			21H	B.1.621
hCoV-19/Colombia/VAC-SYNLAB-21075096/2021	EPI_ISL_5152659	2021-08-25	Female	72	Alive			21H	B.1.621
hCoV-19/Colombia/VAC-SYNLAB-134264727/2021	EPI_ISL_5152660	2021-08-21	Female	22	Alive			21H	B.1.621.2
hCoV-19/Colombia/VAC-SYNLAB-122594195/2021	EPI_ISL_5152661	2021-08-04	Male	88	Alive			21H	B.1.621
hCoV-19/Colombia/VAC-SYNLAB-134268525/2021	EPI_ISL_5152683	2021-08-25	Female	31	Alive			21J	AY.44
hCoV-19/Colombia/VAC-SYNLAB-134245889/2021	EPI_ISL_5152688	2021-08-04	Female	28	Alive			21H	B.1.621
hCoV-19/Colombia/VAC-UTP-VG_187/2021	EPI_ISL_5195258	2021-08-06	Male	62	Alive	Nasopharyngeal swab		21H	B.1.621
hCoV-19/Colombia/VAC-UTP-VG_174/2021	EPI_ISL_5195260	2021-08-02	Female	35	Alive	Nasopharyngeal swab		20J	P.1
hCoV-19/Colombia/VAC-UTP-VG_150/2021	EPI_ISL_5195261	2021-07-31	Male	40	Alive	Nasopharyngeal swab		21J	AY.122
hCoV-19/Colombia/VAC-UTP-VG_199/2021	EPI_ISL_5195267	2021-07-21	Female	70	Alive	Nasopharyngeal swab		21H	B.1.621
hCoV-19/Colombia/VAC-UTP-VG_146/2021	EPI_ISL_5195268	2021-07-29	Male	40	Alive	Nasopharyngeal swab		21H	B.1.621
hCoV-19/Colombia/VAC-UTP-VG_147/2021	EPI_ISL_5195271	2021-07-30	Male	70	Alive	Nasopharyngeal swab		21H	B.1.621
hCoV-19/Colombia/VAC-UTP-VG-277/2021	EPI_ISL_5416123	2021-09-08	Female	77	Alive	Nasopharyngeal swab		21J	AY.103
hCoV-19/Colombia/VAC-UTP-VG-168/2021	EPI_ISL_5603314	2021-08-03	Female	63	Alive	Nasopharyngeal swab		21H	B.1.621
hCoV-19/Colombia/VAC-UTP-VG-189/2021	EPI_ISL_5603315	2021-07-01	Female	47	Alive	Nasopharyngeal swab		21H	B.1.621
hCoV-19/Colombia/VAC-UTP-VG-193/2021	EPI_ISL_5603316	2021-07-07	Female	57	Alive	Nasopharyngeal swab		21H	B.1.621
hCoV-19/Colombia/VAC-UTP-VG-165/2021	EPI_ISL_5603324	2021-07-29	Male	11	Alive	Nasopharyngeal swab		21H	B.1.621
hCoV-19/Colombia/VAC-UTP-VG-169/2021	EPI_ISL_5603325	2021-08-04	Male	56	Alive	Nasopharyngeal swab		21H	B.1.621
hCoV-19/Colombia/VAC-UTP-VG-205/2021	EPI_ISL_5603326	2021-08-14	Female	27	Alive	Nasopharyngeal swab		21H	B.1.621
hCoV-19/Colombia/VAC-UTP-VG-190/2021	EPI_ISL_5603329	2021-06-30	Male	12	Alive	Nasopharyngeal swab		21H	B.1.621
hCoV-19/Colombia/VAC-UTP-VG-225/2021	EPI_ISL_5603333	2021-08-06	Male	42	Alive	Nasopharyngeal swab		21H	B.1.621
hCoV-19/Colombia/VAC-UTP-VG-222/2021	EPI_ISL_5603334	2021-08-03	Female	42	Alive	Nasopharyngeal swab		21H	B.1.621
hCoV-19/Colombia/VAC-UTP-VG-273/2021	EPI_ISL_5603336	2021-08-30	Female	44	Alive	Nasopharyngeal swab		21J	AY.44
hCoV-19/Colombia/VAC-UTP-VG-215/2021	EPI_ISL_5603342	2021-08-04	Female	65	Alive	Nasopharyngeal swab		20J	P.1.15
hCoV-19/Colombia/VAC-UTP-VG-216/2021	EPI_ISL_5603345	2021-08-06	Male	56	Alive	Nasopharyngeal swab		21H	B.1.621
hCoV-19/Colombia/VAC-UTP-VG-020/2021	EPI_ISL_5603347	2021-08-07	Male	71	Hospitalized	Nasopharyngeal swab		21H	B.1.621
hCoV-19/Colombia/VAC-UTP-VG-223/2021	EPI_ISL_5603348	2021-08-05	Male	66	Alive	Nasopharyngeal swab		21H	B.1.621
hCoV-19/Colombia/VAC-UTP-VG-217/2021	EPI_ISL_5603350	2021-08-03	Female	54	Hospitalized	Nasopharyngeal swab	Intensive care unit (ICU)	21H	B.1.621
hCoV-19/Colombia/VAC-UTP-VG-233/2021	EPI_ISL_5603357	2021-08-18	Female	64	Alive	Nasopharyngeal swab		21H	B.1.621
hCoV-19/Colombia/VAC-UTP-VG-221/2021	EPI_ISL_5603358	2021-08-03	Male	76	Alive	Nasopharyngeal swab		21H	B.1.621
hCoV-19/Colombia/VAC-UTP-VG-021/2021	EPI_ISL_5603361	2021-08-07	Female	31	Hospitalized	Nasopharyngeal swab		21H	B.1.621
hCoV-19/Colombia/VAC-ICE-SCOV-115/2021	EPI_ISL_5736048	2021-08-30	Male	56	Alive			21J	AY.43
hCoV-19/Colombia/ICE-SCOV-124/2021	EPI_ISL_5736066	2021-09-07	Male	14	Alive			21J	AY.44
hCoV-19/Colombia/VAC-ICE-SCOV-119/2021	EPI_ISL_5797243	2021-09-02	Female	66				21H	B.1.621
hCoV-19/Colombia/VAC-ICE-SCOV-151/2021	EPI_ISL_5797244	2021-06-30	Female	5	Alive	Nasopharyngeal swab		21H	B.1.621
hCoV-19/Colombia/VAC-ICE-SCOV-152/2021	EPI_ISL_5797245	2021-06-30	Female	85	Alive	Nasopharyngeal swab		21H	B.1.621
hCoV-19/Colombia/VAC-ICE-SCOV-155/2021	EPI_ISL_5797246	2021-07-07	Male	73	Alive	Nasopharyngeal swab		21H	B.1.621
hCoV-19/Colombia/VAC-ICE-SCOV-156/2021	EPI_ISL_5797247	2021-07-07	Male	11	Alive	Nasopharyngeal swab		21H	B.1.621
hCoV-19/Colombia/VAC-ICE-SCOV-142/2021	EPI_ISL_5797257	2021-07-09	Male	64	Alive	Nasopharyngeal swab		21H	B.1.621
hCoV-19/Colombia/VAC-ICE-SCOV-117/2021	EPI_ISL_5797258	2021-09-02	Male	30				21H	B.1.621
hCoV-19/Colombia/VAC-ICE-SCOV-121/2021	EPI_ISL_5797261	2021-09-08	Female	32	Alive			21H	B.1.621
hCoV-19/Colombia/VAC-ICE-SCOV-122/2021	EPI_ISL_5797265	2021-09-03	Female	38	Alive			21H	B.1.621
hCoV-19/Colombia/VAC-ICE-SCOV-150/2021	EPI_ISL_5797267	2021-07-07	Female	18	Alive	Nasopharyngeal swab		21H	B.1.621
hCoV-19/Colombia/VAC-ICE-SCOV-141/2021	EPI_ISL_5797268	2021-07-06	Male	24	Alive	Nasopharyngeal swab		21H	B.1.621
hCoV-19/Colombia/VAC-ICE-SCOV-118/2021	EPI_ISL_5797269	2021-09-02	Female	23				21H	B.1.621
hCoV-19/Colombia/VAC-ICE-SCOV-120/2021	EPI_ISL_5797277	2021-09-06	Female	62	Alive			21H	B.1.621.2
hCoV-19/Colombia/VAC-CWOHC-VG-SEC02222L/2021	EPI_ISL_5804879	2021-09-06	Female	40	Alive	Nasopharyngeal swab	Not Hospitalized	21A	AY.35
hCoV-19/Colombia/VAC-CWOHC-VG-SEC02217G/2021	EPI_ISL_5804923	2021-09-01	Female	30	Alive	Nasopharyngeal swab	Not Hospitalized	21J	AY.25.1
hCoV-19/Colombia/VAC-CWOHC-VG-SEC02216F/2021	EPI_ISL_5805190	2021-09-01	Female	59	Alive	Nasopharyngeal swab	Not Hospitalized	21A	AY.35
hCoV-19/Colombia/VAC-UV-28042/2021	EPI_ISL_5858663	2021-09-14	Female	27	Alive	Nasopharyngeal aspirate		21J	AY.101
hCoV-19/Colombia/VAC-UV-28145/2021	EPI_ISL_5858667	2021-09-20	Female	73	Alive	Nasopharyngeal aspirate	VACCINATED	21J	AY.25.1
hCoV-19/Colombia/VAC-UV-28279/2021	EPI_ISL_5858674	2021-09-24	Female	28	Alive	Nasopharyngeal aspirate	HEALTH WORKER,VACCINATED	21J	AY.101
hCoV-19/Colombia/VAC-HUV-202108300490/2021	EPI_ISL_5858675	2021-08-30	Female	71	Alive	Nasopharyngeal and Oropharyngeal swab		21J	AY.43
hCoV-19/Colombia/VAC-I-66983005/2021	EPI_ISL_5858683	2021-09-10	Female	44	Alive	Nasopharyngeal and Oropharyngeal swab	VACCINATED	21J	AY.44
hCoV-19/Colombia/VAC-I-1105381113/2021	EPI_ISL_5858684	2021-09-12	Male	9	Alive	Nasopharyngeal and Oropharyngeal swab		21J	AY.100
hCoV-19/Colombia/VAC-I-38600186/2021	EPI_ISL_5858691	2021-09-13	Female	39	Alive	Nasopharyngeal and Oropharyngeal swab		21J	AY.42
hCoV-19/Colombia/VAC-UV-28392/2021	EPI_ISL_5858697	2021-09-29	Male	71	Alive	Nasopharyngeal aspirate		21I	AY.26
hCoV-19/Colombia/VAC-UV-28477/2021	EPI_ISL_5858701	2021-10-04	Female	28	Alive	Nasopharyngeal aspirate	VACCINATED	21J	AY.25.1
hCoV-19/Colombia/VAC-UV-28491/2021	EPI_ISL_5858705	2021-10-04	Female	76	Alive	Nasopharyngeal aspirate	VACCINATED	21J	AY.20
hCoV-19/Colombia/VAC-UV-28492/2021	EPI_ISL_5858709	2021-10-04	Female	74	Alive	Nasopharyngeal aspirate	VACCINATED	21J	AY.20
hCoV-19/Colombia/VAC-UV-28493/2021	EPI_ISL_5858710	2021-10-04	Male	32	Alive	Nasopharyngeal aspirate	VACCINATED	21J	AY.20
hCoV-19/Colombia/VAC-UV-28494/2021	EPI_ISL_5858718	2021-10-04	Female	37	Alive	Nasopharyngeal aspirate	VACCINATED	21J	AY.20
hCoV-19/Colombia/VAC-UV-28496/2021	EPI_ISL_5858727	2021-10-04	Female	24	Alive	Nasopharyngeal aspirate	VACCINATED	21J	AY.20
hCoV-19/Colombia/VAC-UV-28500/2021	EPI_ISL_5858733	2021-10-04	Female	36	Alive	Nasopharyngeal aspirate	VACCINATED	21J	AY.20
hCoV-19/Colombia/VAC-UV-28554/2021	EPI_ISL_5858734	2021-10-05	Female	34	Alive	Nasopharyngeal aspirate	HEALTH WORKER,VACCINATED	21J	AY.20
hCoV-19/Colombia/VAC-UV-28603/2021	EPI_ISL_5858739	2021-10-06	Male	83	Alive	Nasopharyngeal and Oropharyngeal swab	VACCINATED	21J	AY.44
hCoV-19/Colombia/VAC-UV-28633/2021	EPI_ISL_5858745	2021-10-08	Male	26	Alive	Nasopharyngeal aspirate		21J	AY.101
hCoV-19/Colombia/VAC-UV-28681/2021	EPI_ISL_5858746	2021-10-11	Female	40	Alive	Nasopharyngeal aspirate	VACCINATED	21J	AY.122
hCoV-19/Colombia/VAC-CS-14975001/2021	EPI_ISL_5858750	2021-09-16	Male	70	Alive	Nasopharyngeal and Oropharyngeal swab		21J	AY.122
hCoV-19/Colombia/VAC-CS-27274202/2021	EPI_ISL_5858755	2021-09-17	Female	75	Alive	Nasopharyngeal and Oropharyngeal swab		21J	AY.25
hCoV-19/Colombia/VAC-CS-31642114/2021	EPI_ISL_5858756	2021-09-17	Female	41	Alive	Nasopharyngeal and Oropharyngeal swab		21J	AY.44
hCoV-19/Colombia/VAC-I-1110283853/2021	EPI_ISL_5858764	2021-09-14	Female	17	Alive	Nasopharyngeal and Oropharyngeal swab		21J	AY.100
hCoV-19/Colombia/VAC-I-1144149190/2021	EPI_ISL_5858773	2021-09-16	Female	30	Alive	Nasopharyngeal and Oropharyngeal swab		21I	AY.26
hCoV-19/Colombia/VAC-I-66919953/2021	EPI_ISL_5858774	2021-09-15	Female	49	Alive	Nasopharyngeal and Oropharyngeal swab		21J	AY.100
hCoV-19/Colombia/VAC-I-1105388755/2021	EPI_ISL_5858783	2021-09-17	Female	7	Alive	Nasopharyngeal and Oropharyngeal swab		21I	AY.26
hCoV-19/Colombia/VAC-LADS-1108649450/2021	EPI_ISL_5858784	2021-09-22	Male	6	Alive	Nasopharyngeal and Oropharyngeal swab		21J	AY.20
hCoV-19/Colombia/VAC-LADS-11106524686/2021	EPI_ISL_5858789	2021-09-24	Female	1	Alive	Nasopharyngeal and Oropharyngeal swab		21I	AY.26
hCoV-19/Colombia/VAC-LADS-11143973729/2021	EPI_ISL_5858791	2021-09-21	Female	26	Alive	Nasopharyngeal and Oropharyngeal swab	VACCINATED	21J	AY.43
hCoV-19/Colombia/VAC-I-66983842/2021	EPI_ISL_5858808	2021-09-02	Female	44	Alive	Nasopharyngeal and Oropharyngeal swab		21H	B.1.621
hCoV-19/Colombia/VAC-CS-29639557/2021	EPI_ISL_5858809	2021-09-21	Female	84	Alive	Nasopharyngeal and Oropharyngeal swab		21H	B.1.621.2
hCoV-19/Colombia/VAC-UV-27789/2021	EPI_ISL_5858827	2021-09-04	Female	17	Alive	Nasopharyngeal and Oropharyngeal swab		21H	B.1.621
hCoV-19/Colombia/VAC-UV-27839/2021	EPI_ISL_5858828	2021-09-06	Female	63	Alive	Nasopharyngeal and Oropharyngeal swab	VACCINATED	21H	B.1.621
hCoV-19/Colombia/VAC-UV-28046/2021	EPI_ISL_5858837	2021-09-15	Female	26	Alive	Nasopharyngeal aspirate	VACCINATED	21H	B.1.621
hCoV-19/Colombia/VAC-UV-28118/2021	EPI_ISL_5858842	2021-09-17	Male	32	Alive	Nasopharyngeal aspirate	VACCINATED	21H	B.1.621
hCoV-19/Colombia/VAC-UV-28321/2021	EPI_ISL_5858843	2021-09-27	Female	21	Alive	Nasopharyngeal aspirate	HEALTH WORKER,VACCINATED	21H	B.1.621
hCoV-19/Colombia/VAC-HUV-202109030479/2021	EPI_ISL_5858849	2021-09-03	Female	39	Alive	Nasopharyngeal and Oropharyngeal swab		21H	B.1.621
hCoV-19/Colombia/VAC-I-1144060061/2021	EPI_ISL_5858858	2021-09-11	Female	28	Alive	Nasopharyngeal and Oropharyngeal swab		21H	B.1.621
hCoV-19/Colombia/VAC-CS-7009954413/2021	EPI_ISL_5858859	2021-09-17	Male	41	Alive	Nasopharyngeal and Oropharyngeal swab		21H	B.1.621
hCoV-19/Colombia/VAC-CS-38590232/2021	EPI_ISL_5858867	2021-09-16	Male	53	Alive	Nasopharyngeal and Oropharyngeal swab		21H	B.1.621
hCoV-19/Colombia/VAC-I-1130668443/2021	EPI_ISL_5858886	2021-09-01	Male	34	Alive	Nasopharyngeal and Oropharyngeal swab		21H	B.1.621
hCoV-19/Colombia/VAC-I-31887936/2021	EPI_ISL_5858893	2021-09-14	Female	59	Alive	Nasopharyngeal and Oropharyngeal swab	VACCINATED	21H	B.1.621
hCoV-19/Colombia/VAC-I-25873365/2021	EPI_ISL_5858905	2021-09-11	Female	51	Alive	Nasopharyngeal and Oropharyngeal swab		21A	B.1.617.2
hCoV-19/Colombia/VAC-UV-28216/2021	EPI_ISL_5858914	2021-08-22	Female	57	Alive	Nasopharyngeal and Oropharyngeal swab		20A	B.1
hCoV-19/Colombia/VAC-UV-27826/2021	EPI_ISL_5858919	2021-09-06	Female	67	Alive	Nasopharyngeal aspirate		21H	B.1.621
hCoV-19/Colombia/VAC-CS-20130758/2021	EPI_ISL_5858920	2021-09-15	Female	90	Alive	Nasopharyngeal and Oropharyngeal swab		21H	B.1.621
hCoV-19/Colombia/VAC-CS-6287759/2021	EPI_ISL_5858935	2021-09-18	Male	70	Alive	Nasopharyngeal and Oropharyngeal swab		21H	B.1.621
hCoV-19/Colombia/VAC-I-94072430/2021	EPI_ISL_5858936	2021-09-10	Male	38	Alive	Nasopharyngeal and Oropharyngeal swab		21H	B.1.621
hCoV-19/Colombia/VAC-UV-28631/2021	EPI_ISL_5858945	2021-10-08	Male	45	Alive	Nasopharyngeal aspirate		21J	AY.20
hCoV-19/Colombia/VAC-UV-28199/2021	EPI_ISL_5858953	2021-09-21	Female	67	Alive	Nasopharyngeal aspirate		21H	B.1.621
hCoV-19/Colombia/VAC-CS-2246275231/2021	EPI_ISL_5858960	2021-09-25	Male	56	Alive	Nasopharyngeal aspirate		21J	AY.101
hCoV-19/Colombia/VAC-CS-21090101944-86/2021	EPI_ISL_5858961	2021-09-01	Female	10	Alive	Nasopharyngeal and Oropharyngeal swab		21J	AY.43
hCoV-19/Colombia/VAC-I-34395097/2021	EPI_ISL_5858974	2021-08-28	Female	61	Alive	Nasopharyngeal and Oropharyngeal swab		21H	B.1.621
hCoV-19/Colombia/VAC-UV-28208/2021	EPI_ISL_5858975	2021-09-22	Female	71	Alive	Nasopharyngeal aspirate		21H	B.1.621
hCoV-19/Colombia/VAC-UV-27982/2021	EPI_ISL_5858982	2021-09-13	Female	80	Alive	Nasopharyngeal aspirate		21H	B.1.621
hCoV-19/Colombia/VAC-UV-28552/2021	EPI_ISL_5858987	2021-10-05	Male	80	Alive	Nasopharyngeal and Oropharyngeal swab		21J	AY.43
hCoV-19/Colombia/VAC-UV-28201/2021	EPI_ISL_5858988	2021-09-21	Female	0.1	Alive	Nasopharyngeal aspirate		21J	AY.101
hCoV-19/Colombia/VAC-I-1144160455/2021	EPI_ISL_5858990	2021-09-13	Female	29	Alive	Nasopharyngeal and Oropharyngeal swab		21I	AY.9.2
hCoV-19/Colombia/VAC-LADS-120223325/2021	EPI_ISL_5858996	2021-09-20	Female	81	Alive	Nasopharyngeal and Oropharyngeal swab		21I	AY.9.2
hCoV-19/Colombia/VAC-UV-28513/2021	EPI_ISL_5858997	2021-10-03	Male	48	Alive	Nasopharyngeal and Oropharyngeal swab		21J	AY.25.1
hCoV-19/Colombia/VAC-I-16919113/2021	EPI_ISL_5859004	2021-09-02	Male	40	Alive	Nasopharyngeal and Oropharyngeal swab		21J	AY.43
hCoV-19/Colombia/VAC-UV-28523/2021	EPI_ISL_5859010	2021-10-04	Female	65	Alive	Nasopharyngeal and Oropharyngeal swab	VACCINATED	21J	AY.100
hCoV-19/Colombia/VAC-I-2760803/2021	EPI_ISL_5859011	2021-09-10	Male	52	Alive	Nasopharyngeal and Oropharyngeal swab	VACCINATED	21A	B.1.617.2
hCoV-19/Colombia/VAC-UV-28495/2021	EPI_ISL_5859018	2021-10-04	Female	36	Alive	Nasopharyngeal aspirate	VACCINATED	21J	AY.20
hCoV-19/Colombia/VAC-HUV-202109050483/2021	EPI_ISL_5859025	2021-09-05	Female	55	Alive	Nasopharyngeal and Oropharyngeal swab		21J	AY.44
hCoV-19/Colombia/VAC-UV-28450/2021	EPI_ISL_5859033	2021-10-01	Female	28	Alive	Nasopharyngeal aspirate	VACCINATED	21J	AY.25.1
hCoV-19/Colombia/VAC-UV-28551/2021	EPI_ISL_5859035	2021-10-06	Male	0.1	Alive	Nasopharyngeal and Oropharyngeal swab		21J	AY.20
hCoV-19/Colombia/VAC-LADS-11151955504/2021	EPI_ISL_5859039	2021-09-21	Male	26	Alive	Nasopharyngeal and Oropharyngeal swab	VACCINATED	21J	AY.20
hCoV-19/Colombia/VAC-UV-28026/2021	EPI_ISL_5859047	2021-09-15	Male	47	Alive	Nasopharyngeal and Oropharyngeal swab	VACCINATED	21H	B.1.621
hCoV-19/Colombia/VAC-UV-28137/2021	EPI_ISL_5859051	2021-09-19	Male	66	Alive	Nasopharyngeal and Oropharyngeal swab	VACCINATED	21H	B.1.621
hCoV-19/Colombia/VAC-LADS-11130669920/2021	EPI_ISL_5859052	2021-09-20	Female	34	Alive	Nasopharyngeal and Oropharyngeal swab	VACCINATED	21J	AY.44
hCoV-19/Colombia/VAC-CS-66914637/2021	EPI_ISL_5859058	2021-09-19	Female	47	Alive	Nasopharyngeal and Oropharyngeal swab		21J	AY.44
hCoV-19/Colombia/VAC-LADS-143748295/2021	EPI_ISL_5859059	2021-09-24	Female	46	Alive	Nasopharyngeal and Oropharyngeal swab	VACCINATED	21J	AY.25
hCoV-19/Colombia/VAC-UV-28539/2021	EPI_ISL_5859066	2021-10-05	Male	72	Alive	Nasopharyngeal aspirate	VACCINATED	21H	B.1.621.2
hCoV-19/Colombia/VAC-LADS-131228671/2021	EPI_ISL_5859076	2021-09-23	Female	71	Alive	Nasopharyngeal and Oropharyngeal swab		21J	AY.20
hCoV-19/Colombia/VAC-UV-28350/2021	EPI_ISL_5859077	2021-09-27	Male	86	Alive	Nasopharyngeal aspirate	VACCINATED	21J	AY.43
hCoV-19/Colombia/VAC-ICE-SCOV-059/2021	EPI_ISL_6121012	2021-07-27	Female	85	Alive			21H	B.1.621
hCoV-19/Colombia/VAC-ICE-SCOV-060/2021	EPI_ISL_6121013	2021-07-29	Female	30	Alive			21H	B.1.621
hCoV-19/Colombia/VAC-ICE-SCOV-062/2021	EPI_ISL_6121014	2021-07-29	Male	33	Alive			21H	B.1.621
hCoV-19/Colombia/VAC-ICE-SCOV-063/2021	EPI_ISL_6121015	2021-07-29	Female	36	Alive			21H	B.1.621
hCoV-19/Colombia/VAC-ICE-SCOV-064/2021	EPI_ISL_6121016	2021-07-29	Male	24	Alive			21H	B.1.621
hCoV-19/Colombia/VAC-ICE-SCOV-065/2021	EPI_ISL_6121017	2021-07-30	Male	46	Alive			21G	C.37
hCoV-19/Colombia/CAU-ICE-SCOV-067/2021	EPI_ISL_6121019	2021-07-30	Male	27	Alive			21J	AY.100
hCoV-19/Colombia/VAC-ICE-SCOV-068/2021	EPI_ISL_6121020	2021-07-30	Female	30	Alive			21H	B.1.621
hCoV-19/Colombia/VAC-ICE-SCOV-069/2021	EPI_ISL_6121021	2021-08-02	Female	92	Alive			21H	B.1.621
hCoV-19/Colombia/VAC-ICE-SCOV-070/2021	EPI_ISL_6121022	2021-08-02	Female	33	Alive			21H	B.1.621
hCoV-19/Colombia/VAC-ICE-SCOV-071/2021	EPI_ISL_6121023	2021-08-04	Male	42	Alive			21H	B.1.621
hCoV-19/Colombia/VAC-ICE-SCOV-074/2021	EPI_ISL_6121025	2021-08-06	Male	17	Alive			21H	B.1.621
hCoV-19/Colombia/CAL-ICE-SCOV-075/2021	EPI_ISL_6121026	2021-08-10	Male	43	Alive			21H	B.1.621
hCoV-19/Colombia/NAR-ICE-SCOV-076/2021	EPI_ISL_6121027	2021-08-11	Male	22	Alive			21H	B.1.621
hCoV-19/Colombia/VAC-ICE-SCOV-077/2021	EPI_ISL_6121028	2021-08-11	Female	33	Alive			21G	C.37
hCoV-19/Colombia/VAC-ICE-SCOV-078/2021	EPI_ISL_6121029	2021-08-11	Female	17	Alive			21H	B.1.621
hCoV-19/Colombia/VAC-ICE-SCOV-091/2021	EPI_ISL_6121030	2021-08-15	Male	33	Alive			21J	AY.44
hCoV-19/Colombia/VAC-ICE-SCOV-092/2021	EPI_ISL_6121031	2021-08-23	Male	66	Alive			21H	B.1.621
hCoV-19/Colombia/VAC-ICE-SCOV-093/2021	EPI_ISL_6121032	2021-08-24	Male	24	Alive			21H	B.1.621
hCoV-19/Colombia/VAC-ICE-SCOV-094/2021	EPI_ISL_6121033	2021-08-24	Male	78	Alive			21H	B.1.621
hCoV-19/Colombia/VAC-ICE-SCOV-097/2021	EPI_ISL_6121036	2021-08-21	Male	54	Alive			21H	B.1.621
hCoV-19/Colombia/VAC-ICE-SCOV-098/2021	EPI_ISL_6121037	2021-08-26	Female	18	Alive			21J	AY.44
hCoV-19/Colombia/VAC-ICE-SCOV-103/2021	EPI_ISL_6121042	2021-08-28	Female	32	Alive			21H	B.1.621
hCoV-19/Colombia/VAC-ICE-SCOV-104/2021	EPI_ISL_6121043	2021-09-01	Female	27	Alive			21G	C.37
hCoV-19/Colombia/VAC-ICE-SCOV-105/2021	EPI_ISL_6121044	2021-09-02	Female	56	Alive			21J	AY.20
hCoV-19/Colombia/VAC-ICE-SCOV-106/2021	EPI_ISL_6121045	2021-09-02	Female	34	Alive			21I	AY.9.2
hCoV-19/Colombia/VAC-ICE-SCOV-108/2021	EPI_ISL_6121046	2021-08-12	Male	60	Alive			21H	B.1.621
hCoV-19/Colombia/VAC-ICE-SCOV-110/2021	EPI_ISL_6121047	2021-08-07	Male	72	Alive			21H	B.1.621
hCoV-19/Colombia/VAC-ICE-SCOV-237/2021	EPI_ISL_6442142	2021-09-09	Female	58	Alive			21J	AY.44
hCoV-19/Colombia/VAC-ICE-SCOV-251/2021	EPI_ISL_6442143	2021-09-09	Male	73	Alive			21J	AY.122
hCoV-19/Colombia/VAC-ICE-SCOV-255/2021	EPI_ISL_6442149	2021-09-05	Male	74	Alive			21J	AY.100
hCoV-19/Colombia/VAC-ICE-SCOV-256/2021	EPI_ISL_6442154	2021-09-09	Male	18	Alive			21J	AY.25.1
hCoV-19/Colombia/VAC-ICE-SCOV-261/2021	EPI_ISL_6442159	2021-09-14	Female	43	Alive			21J	AY.100
hCoV-19/Colombia/VAC-ICE-SCOV-264/2021	EPI_ISL_6442168	2021-09-17	Male	39	Alive			21J	AY.20
hCoV-19/Colombia/VAC-ICE-SCOV-262/2021	EPI_ISL_6442172	2021-09-15	Female	16	Alive			21H	B.1.621
hCoV-19/Colombia/VAC-ICE-SCOV-278/2021	EPI_ISL_6442175	2021-09-19	Male	58	Alive			21H	B.1.621
hCoV-19/Colombia/VAC-ICE-SCOV-279/2021	EPI_ISL_6442180	2021-09-19	Female	42	Alive			21H	B.1.621
hCoV-19/Colombia/VAC-ICE-SCOV-269/2021	EPI_ISL_6442183	2021-09-19	Male	80	Alive			21H	B.1.621
hCoV-19/Colombia/VAC-ICE-SCOV-250/2021	EPI_ISL_6442188	2021-09-08	Female	65	Alive			21J	AY.25.1
hCoV-19/Colombia/VAC-ICE-SCOV-276/2021	EPI_ISL_6442206	2021-09-16	Male	57	Alive			21H	B.1.621
hCoV-19/Colombia/VAC-ICE-SCOV-272/2021	EPI_ISL_6442212	2021-06-26	Female	1	Alive			21J	AY.101
hCoV-19/Colombia/VAC-ICE-SCOV-246/2021	EPI_ISL_6442216	2021-09-14	Female	24	Alive			21J	AY.100
hCoV-19/Colombia/VAC-ICE-SCOV-266/2021	EPI_ISL_6442217	2021-09-19	Female	62	Alive			21H	B.1.621
hCoV-19/Colombia/VAC-ICE-SCOV-277/2021	EPI_ISL_6442225	2021-09-13	Female	39	Alive			21J	AY.44
hCoV-19/Colombia/VAC-ICE-SCOV-273/2021	EPI_ISL_6442226	2021-09-14	Female	45	Alive			21I	AY.26
hCoV-19/Colombia/VAC-ICE-SCOV-275/2021	EPI_ISL_6442230	2021-09-16	Male	32	Alive			21I	AY.26
hCoV-19/Colombia/VAC-ICE-SCOV-265/2021	EPI_ISL_6442233	2021-09-19	Male	33	Alive			21H	B.1.621
hCoV-19/Colombia/VAC-ICE-SCOV-267/2021	EPI_ISL_6442249	2021-09-19	Male	35	Alive			21H	B.1.621
hCoV-19/Colombia/VAC-ICE-SCOV-249/2021	EPI_ISL_6442256	2021-09-07	Male	77	Alive			21J	AY.103
hCoV-19/Colombia/VAC-ICE-SCOV-271/2021	EPI_ISL_6442261	2021-06-30	Female	6	Alive			21J	AY.101
hCoV-19/Colombia/VAC-ICE-SCOV-274/2021	EPI_ISL_6442262	2021-09-14	Female	40	Alive			21J	AY.25.1
hCoV-19/Colombia/VAC-ICE-SCOV-248/2021	EPI_ISL_6442269	2021-09-09	Female	19	Alive			21J	AY.44
hCoV-19/Colombia/VAC-ICE-SCOV-253/2021	EPI_ISL_6442276	2021-09-08	Female	54	Alive			21J	AY.44
hCoV-19/Colombia/VAC-INS-82835/2020	EPI_ISL_653751	2020-03-20	Male	40		Nasopharyngeal swab		20A	B.1
hCoV-19/Colombia/VAC-LADS-S1Q14508CAN/2021	EPI_ISL_6702978	2021-09-17	Female	80	Alive	Nasopharyngeal and oropharyngeal swab		21J	AY.103
hCoV-19/Colombia/VAC-LSG-21090302484_86/2021	EPI_ISL_6702983	2021-09-03	Female	27	Alive	Nasopharyngeal and oropharyngeal swab		21J	AY.100
hCoV-19/Colombia/VAC-LCS-91514686/2021	EPI_ISL_6702995	2021-09-14	Male	48	Alive	Nasopharyngeal and oropharyngeal swab		21J	AY.25
hCoV-19/Colombia/VAC-LCS-90714825/2021	EPI_ISL_6703000	2021-09-06	Female	44	Alive	Nasopharyngeal and oropharyngeal swab		21J	AY.25.1
hCoV-19/Colombia/VAC-LSG-21090902507_86/2021	EPI_ISL_6703011	2021-09-09	Female	6	Alive	Nasopharyngeal and oropharyngeal swab		21J	AY.25
hCoV-19/Colombia/VAC-LCS-91315451/2021	EPI_ISL_6703016	2021-09-13	Male	38	Alive	Nasopharyngeal and oropharyngeal swab		21J	AY.39
hCoV-19/Colombia/VAC-LCS-91119473/2021	EPI_ISL_6703023	2021-09-10	Male	93	Alive	Nasopharyngeal and oropharyngeal swab		21J	AY.44
hCoV-19/Colombia/VAC-LSG-21091101760_86/2021	EPI_ISL_6703027	2021-09-11	Female	58	Alive	Nasopharyngeal and oropharyngeal swab		21J	AY.100
hCoV-19/Colombia/VAC-LSG-210901302241_86/2021	EPI_ISL_6703033	2021-09-13	Female	28	Alive	Nasopharyngeal and oropharyngeal swab		21J	AY.25.1
hCoV-19/Colombia/VAC-LS-14134276636/2021	EPI_ISL_6703041	2021-08-31	Male	57	Alive	Nasopharyngeal and oropharyngeal swab		21J	AY.20
hCoV-19/Colombia/VAC-LS-14021075665/2021	EPI_ISL_6703052	2021-09-02	Female	44	Alive	Nasopharyngeal and oropharyngeal swab		21J	AY.44
hCoV-19/Colombia/VAC-LADS-S1G26518CFN/2021	EPI_ISL_6703074	2021-09-07	Female	56	Alive	Nasopharyngeal and oropharyngeal swab		21J	AY.100
hCoV-19/Colombia/VAC-LS-14134274531/2021	EPI_ISL_6703080	2021-08-31	Male	30	Alive	Nasopharyngeal and oropharyngeal swab		21J	AY.100
hCoV-19/Colombia/VAC-LCS-91309907/2021	EPI_ISL_6703087	2021-09-13	Female	25	Alive	Nasopharyngeal and oropharyngeal swab		21J	AY.44
hCoV-19/Colombia/VAC-LCS-21091101750_86/2021	EPI_ISL_6703113	2021-09-11	Male	24	Alive	Nasopharyngeal and oropharyngeal swab		21H	B.1.621.2
hCoV-19/Colombia/VAC-LS-14134272747/2021	EPI_ISL_6703122	2021-08-29	Male	60	Alive	Nasopharyngeal and oropharyngeal swab		21H	B.1.621.2
hCoV-19/Colombia/VAC-LS-14134272534/2021	EPI_ISL_6703201	2021-08-27	Female	50	Alive	Nasopharyngeal and oropharyngeal swab		21H	B.1.621
hCoV-19/Colombia/VAC-LSG-21090802580_86/2021	EPI_ISL_6703206	2021-09-08	Female	40	Alive	Nasopharyngeal and oropharyngeal swab		21H	B.1.621
hCoV-19/Colombia/VAC-LADS-S1H31356CFN/2021	EPI_ISL_6703217	2021-09-08	Female	59	Alive	Nasopharyngeal and oropharyngeal swab		21H	B.1.621
hCoV-19/Colombia/VAC-LSG-21090302496_86/2021	EPI_ISL_6703225	2021-09-03	Female	87	Alive	Nasopharyngeal and oropharyngeal swab		21H	B.1.621
hCoV-19/Colombia/VAC-LS-14134275089/2021	EPI_ISL_6703229	2021-08-31	Female	23	Alive	Nasopharyngeal and oropharyngeal swab		21H	B.1.621
hCoV-19/Colombia/VAC-LS-14134272696/2021	EPI_ISL_6703232	2021-08-29	Female	2	Alive	Nasopharyngeal and oropharyngeal swab		21H	B.1.621
hCoV-19/Colombia/VAC-LS-14134272259/2021	EPI_ISL_6703248	2021-08-28	Female	53	Alive	Nasopharyngeal and oropharyngeal swab		21H	B.1.621
hCoV-19/Colombia/VAC-LCS-91514987/2021	EPI_ISL_6703263	2021-09-14	Male	26	Alive	Nasopharyngeal and oropharyngeal swab		21H	B.1.621
hCoV-19/Colombia/VAC-LADS-S1H25006CFN/2021	EPI_ISL_6703283	2021-09-08	Female	6	Alive	Nasopharyngeal and oropharyngeal swab		21J	AY.25.1
hCoV-19/Colombia/VAC-LSG-21091502395_86/2021	EPI_ISL_6703295	2021-09-15	Female	81	Alive	Nasopharyngeal and oropharyngeal swab		21H	B.1.621.2
hCoV-19/Colombia/VAC-LS-14134275038/2021	EPI_ISL_6703306	2021-08-30	Male	32	Alive	Nasopharyngeal and oropharyngeal swab		21H	B.1.621
hCoV-19/Colombia/VAC-LADS-S1R30025CFN/2021	EPI_ISL_6703312	2021-09-18	Female	48	Alive	Nasopharyngeal and oropharyngeal swab		21J	AY.100
hCoV-19/Colombia/VAC-LS-14134276562/2021	EPI_ISL_6703321	2021-08-31	Male	36	Alive	Nasopharyngeal and oropharyngeal swab		21J	AY.101
hCoV-19/Colombia/VAC-LS-14134272688/2021	EPI_ISL_6703325	2021-08-29	Male	15	Alive	Nasopharyngeal and oropharyngeal swab		21H	B.1.621
hCoV-19/Colombia/VAC-LS-14134272549/2021	EPI_ISL_6703333	2021-08-27	Female	79	Alive	Nasopharyngeal and oropharyngeal swab		21H	B.1.621
hCoV-19/Colombia/VAC-LS-14134272285/2021	EPI_ISL_6703338	2021-08-27	Male	22	Alive	Nasopharyngeal and oropharyngeal swab		21H	B.1.621.2
hCoV-19/Colombia/VAC-LS-14134273666/2021	EPI_ISL_6703343	2021-08-30	Male	25	Alive	Nasopharyngeal and oropharyngeal swab		21H	B.1.621
hCoV-19/Colombia/VAC-LCS-91013914/2021	EPI_ISL_6703356	2021-09-09	Male	36	Alive	Nasopharyngeal and oropharyngeal swab		21H	B.1.621
hCoV-19/Colombia/VAC-LS-14134272738/2021	EPI_ISL_6703364	2021-08-27	Male	53	Alive	Nasopharyngeal and oropharyngeal swab		21H	B.1.621.2
hCoV-19/Colombia/VAC-LADS-S1O31322CFN/2021	EPI_ISL_6703374	2021-09-15	Female	3	Alive	Nasopharyngeal and oropharyngeal swab		21J	AY.44
hCoV-19/Colombia/VAC-LS-14122603309/2021	EPI_ISL_6703377	2021-09-01	Male	24	Alive	Nasopharyngeal and oropharyngeal swab		21J	AY.119
hCoV-19/Colombia/VAC-LS-14134275402/2021	EPI_ISL_6703384	2021-08-31	Male	86	Alive	Nasopharyngeal and oropharyngeal swab		21J	AY.25
hCoV-19/Colombia/VAC-LSG-21091002379_86/2021	EPI_ISL_6703388	2021-10-09	Male	22	Alive	Nasopharyngeal and oropharyngeal swab		21I	AY.9.2
hCoV-19/Colombia/VAC-LS-14134275433/2021	EPI_ISL_6703391	2021-08-30	Male	20	Alive	Nasopharyngeal and oropharyngeal swab		21I	AY.9.2
hCoV-19/Colombia/VAC-LADS-S1R31277CFN/2021	EPI_ISL_6703405	2021-09-18	Female	69	Alive	Nasopharyngeal and oropharyngeal swab		21H	B.1.621
hCoV-19/Colombia/VAC-LCS-91400964/2021	EPI_ISL_6703409	2021-09-13	Female	78	Alive	Nasopharyngeal and oropharyngeal swab		21H	B.1.621
hCoV-19/Colombia/VAC-LCS-91118226/2021	EPI_ISL_6703415	2021-09-11	Male	72	Alive	Nasopharyngeal and oropharyngeal swab		21H	B.1.621
hCoV-19/Colombia/VAC-CF-21091002713_86/2021	EPI_ISL_6703421	2021-09-10	Female	79	Alive	Nasopharyngeal and oropharyngeal swab		21H	B.1.621
hCoV-19/Colombia/VAC-LS-14134275419/2021	EPI_ISL_6703429	2021-08-30	Female	93	Alive	Nasopharyngeal and oropharyngeal swab		21H	B.1.621
hCoV-19/Colombia/VAC-LS-14134272691/2021	EPI_ISL_6703438	2021-08-29	Male	79	Alive	Nasopharyngeal and oropharyngeal swab		21I	AY.26
hCoV-19/Colombia/VAC-LS-14134275405/2021	EPI_ISL_6703454	2021-08-31	Female	83	Alive	Nasopharyngeal and oropharyngeal swab		21I	AY.47
hCoV-19/Colombia/VAC-LADS-S1T26547CFN/2021	EPI_ISL_6703462	2021-09-20	Male	35	Alive	Nasopharyngeal and oropharyngeal swab		21H	B.1.621
hCoV-19/Colombia/VAC-CF-21091502390-86/2021	EPI_ISL_6703475	2021-09-15	Female	68	Alive	Nasopharyngeal and oropharyngeal swab		21J	AY.100
hCoV-19/Colombia/VAC-LADS-S1K14504CFN/2021	EPI_ISL_6703485	2021-09-11	Male	84	Alive	Nasopharyngeal and oropharyngeal swab		21J	AY.44
hCoV-19/Colombia/QUI-LS-14134275390/2021	EPI_ISL_6703488	2021-08-31	Female	30	Alive	Nasopharyngeal and oropharyngeal swab		21I	AY.47
hCoV-19/Colombia/VAC-LSG-21090902503-86/2021	EPI_ISL_6703492	2021-09-09	Female	35	Alive	Nasopharyngeal and oropharyngeal swab		21J	AY.119
hCoV-19/Colombia/VAC-LCS-91202204/2021	EPI_ISL_6703499	2021-09-12	Male	82	Alive	Nasopharyngeal and oropharyngeal swab		21H	B.1.621
hCoV-19/Colombia/VAC-LS-S1T26505CFN/2021	EPI_ISL_6703503	2021-09-20	Male	55	Alive	Nasopharyngeal and oropharyngeal swab		21J	AY.44
hCoV-19/Colombia/VAC-CF-21091002708_86/2021	EPI_ISL_6703508	2021-09-10	Female	25	Alive	Nasopharyngeal and oropharyngeal swab		21H	B.1.621
hCoV-19/Colombia/VAC-LCS-91118891/2021	EPI_ISL_6703516	2021-09-11	Female	31	Alive	Nasopharyngeal and oropharyngeal swab		21J	AY.101
hCoV-19/Colombia/VAC-LADS-S1G31297CFN/2021	EPI_ISL_6703523	2021-09-07	Male	14	Alive	Nasopharyngeal and oropharyngeal swab		21J	AY.100
hCoV-19/Colombia/VAC-UV-28769/2021	EPI_ISL_6722296	2021-08-14	Female	39	Alive			21I	AY.26
hCoV-19/Colombia/VAC-CSB-16798218/2021	EPI_ISL_6722297	2021-09-27	Male	49	Alive			21H	B.1.621
hCoV-19/Colombia/VAC-CSB-94403475/2021	EPI_ISL_6722298	2021-09-29	Male	48	Alive			21J	AY.25.1
hCoV-19/Colombia/VAC-CSB-1127950356/2021	EPI_ISL_6722300	2021-10-01	Male	12	Alive			21J	AY.20
hCoV-19/Colombia/VAC-CSB-1107085086/2021	EPI_ISL_6722301	2021-09-28	Female	27	Alive			21J	AY.44
hCoV-19/Colombia/VAC-CS-31290487/2021	EPI_ISL_6722302	2021-10-01	Female	67	Alive			21J	AY.20
hCoV-19/Colombia/VAC-CSB-1114832308/2021	EPI_ISL_6722303	2021-10-06	Female	26	Alive			21J	AY.25.1
hCoV-19/Colombia/VAC-LADS-1110050843/2021	EPI_ISL_6722304	2021-09-27	Female	9	Alive			21J	AY.25.1
hCoV-19/Colombia/VAC-SAD-1107092688/2021	EPI_ISL_6722305	2021-10-03	Male	26	Alive			21J	AY.100
hCoV-19/Colombia/VAC-CS-1143869498/2021	EPI_ISL_6722306	2021-10-02	Male	25	Alive			21J	AY.20
hCoV-19/Colombia/VAC-SAD-27357490/2021	EPI_ISL_6722307	2021-10-05	Female	72	Alive			21J	B.1.617.2
hCoV-19/Colombia/VAC-I-1144130777/2021	EPI_ISL_6722308	2021-09-28	Male	33	Alive			21J	AY.20
hCoV-19/Colombia/VAC-SAD-1110288954/2021	EPI_ISL_6722310	2021-10-06	Female	16	Alive			21J	AY.43
hCoV-19/Colombia/VAC-SAD-36088014/2021	EPI_ISL_6722311	2021-10-14	Female	55	Alive			21J	AY.43
hCoV-19/Colombia/VAC-CSB-1005891052/2021	EPI_ISL_6722312	2021-09-30	Male	21	Alive			21H	B.1.621.2
hCoV-19/Colombia/VAC-SAD-21870337/2021	EPI_ISL_6722314	2021-10-14	Female	77	Alive			21J	AY.42
hCoV-19/Colombia/VAC-LADS-14983207/2021	EPI_ISL_6722315	2021-09-30	Male	69	Alive			21I	AY.26
hCoV-19/Colombia/VAC-CSB-1109122160/2021	EPI_ISL_6722316	2021-09-27	Female	1	Alive			21J	AY.25.1
hCoV-19/Colombia/VAC-CSB-94494063/2021	EPI_ISL_6722318	2021-10-01	Male	44	Alive			21I	AY.26
hCoV-19/Colombia/VAC-CSB-66988120/2021	EPI_ISL_6722320	2021-09-27	Female	44	Alive			21I	AY.9.2
hCoV-19/Colombia/VAC-SAD-24467326/2021	EPI_ISL_6722321	2021-10-09	Female	81	Alive			21J	AY.100
hCoV-19/Colombia/VAC-CSB-1075244091/2021	EPI_ISL_6722324	2021-09-30	Female	31	Alive			21J	AY.125
hCoV-19/Colombia/VAC-SAD-79278158/2021	EPI_ISL_6722325	2021-10-14	Male	58	Alive			21J	B.1.617.2
hCoV-19/Colombia/VAC-CSB-31263803/2021	EPI_ISL_6722326	2021-09-28	Female	67	Alive			21J	AY.25.1
hCoV-19/Colombia/VAC-CSB-79552020/2021	EPI_ISL_6722327	2021-10-06	Male	51	Alive			21J	AY.20
hCoV-19/Colombia/VAC-CSB-1151950163/2021	EPI_ISL_6722328	2021-10-07	Male	28	Alive			21J	AY.125
hCoV-19/Colombia/VAC-CSB-66820332/2021	EPI_ISL_6722329	2021-10-05	Female	52	Alive			21J	AY.20
hCoV-19/Colombia/VAC-CSB-46450217/2021	EPI_ISL_6722330	2021-09-28	Female	42	Alive			21J	AY.122
hCoV-19/Colombia/VAC-SAD-1150685935/2021	EPI_ISL_6722333	2021-10-06	Female	12	Alive			21J	AY.43
hCoV-19/Colombia/VAC-CSB-31877479/2021	EPI_ISL_6722334	2021-10-06	Female	59	Alive			21J	AY.43
hCoV-19/Colombia/VAC-ASOCLINIC-94064962/2021	EPI_ISL_6722336	2021-09-26	Male	38	Alive			21I	AY.26
hCoV-19/Colombia/VAC-CSB-1144068701/2021	EPI_ISL_6722338	2021-09-28	Female	27	Alive			21J	AY.20
hCoV-19/Colombia/VAC-CSB-16696564/2021	EPI_ISL_6722339	2021-10-07	Male	57	Alive			21J	AY.20
hCoV-19/Colombia/VAC-SAD-66905776/2021	EPI_ISL_6722341	2021-10-03	Female	47	Alive			21J	AY.20
hCoV-19/Colombia/VAC-CSB-1144081029/2021	EPI_ISL_6722342	2021-10-07	Female	26	Alive			21J	AY.20
hCoV-19/Colombia/VAC-CSB-1107845654/2021	EPI_ISL_6722344	2021-09-27	Female	14	Alive			21J	AY.101
hCoV-19/Colombia/VAC-I-16590860/2021	EPI_ISL_6722347	2021-09-27	Male	64	Alive			21J	AY.100
hCoV-19/Colombia/VAC-SAD-1116157442/2021	EPI_ISL_6722349	2021-10-15	Male	31	Alive			21J	AY.125
hCoV-19/Colombia/VAC-CSB-1130602608/2021	EPI_ISL_6722350	2021-09-27	Female	32	Alive			21J	AY.20
hCoV-19/Colombia/VAC-CSB-67027081/2021	EPI_ISL_6722351	2021-09-28	Female	36	Alive			21J	AY.125
hCoV-19/Colombia/VAC-UV-28793/2021	EPI_ISL_6722353	2021-10-04	Male	71	Alive			21J	AY.44
hCoV-19/Colombia/VAC-CSB-1144048918/2021	EPI_ISL_6722355	2021-10-07	Male	29	Alive			21J	AY.20
hCoV-19/Colombia/VAC-CSB-1130634483/2021	EPI_ISL_6722357	2021-10-08	Female	34	Alive			21J	AY.100
hCoV-19/Colombia/VAC-CSB-1061436270/2021	EPI_ISL_6722359	2021-09-29	Female	27	Alive			21J	AY.43
hCoV-19/Colombia/VAC-SAD-1143872458/2021	EPI_ISL_6722360	2021-10-08	Male	24	Alive			21J	AY.44
hCoV-19/Colombia/VAC-CSB-1151956137/2021	EPI_ISL_6722361	2021-10-07	Male	16	Alive			21J	AY.25.1
hCoV-19/Colombia/VAC-SAD-2850122/2021	EPI_ISL_6722362	2021-10-13	Male	85	Alive			21H	B.1.621
hCoV-19/Colombia/VAC-UV-28861/2021	EPI_ISL_6722363	2021-10-14	Male	62	Alive			21J	B.1.617.2
hCoV-19/Colombia/VAC-SAD-14622818/2021	EPI_ISL_6722365	2021-10-05	Male	38	Alive			21J	AY.43
hCoV-19/Colombia/VAC-SAD-1144178941/2021	EPI_ISL_6722366	2021-10-06	Female	27	Alive			21J	B.1.617.2
hCoV-19/Colombia/VAC-CSB-16600641/2021	EPI_ISL_6722367	2021-09-27	Male	66	Alive			21I	AY.26
hCoV-19/Colombia/VAC-CSB-31910067/2021	EPI_ISL_6722368	2021-10-02	Female	59	Alive			21H	B.1.621.2
hCoV-19/Colombia/VAC-CSB-1113536244/2021	EPI_ISL_6722369	2021-10-03	Male	24	Alive			21J	AY.20
hCoV-19/Colombia/VAC-CSB-17052987/2021	EPI_ISL_6722370	2021-10-02	Male	79	Alive			21J	AY.125
hCoV-19/Colombia/VAC-CSB-1108568213/2021	EPI_ISL_6722371	2021-10-02	Female	16	Alive			21J	AY.4
hCoV-19/Colombia/VAC-CSB-1090336086/2021	EPI_ISL_6722372	2021-10-02	Female	28	Alive			21J	AY.4
hCoV-19/Colombia/VAC-UV-28934/2021	EPI_ISL_6722377	2021-10-16	Female	75	Alive			21J	AY.44
hCoV-19/Colombia/VAC-CSB-20130757/2021	EPI_ISL_6722380	2021-09-16	Female	89	Deceased			21H	B.1.621
hCoV-19/Colombia/VAC-SAD-76044086/2021	EPI_ISL_6722382	2021-10-16	Male	45	Alive			21J	AY.25.1
hCoV-19/Colombia/VAC-UV-28734/2021	EPI_ISL_6722383	2021-10-08	Male	63	Alive			21J	AY.4
hCoV-19/Colombia/VAC-CSB-66705016/2021	EPI_ISL_6722385	2021-09-30	Female	54	Alive			21H	B.1.621.2
hCoV-19/Colombia/VAC-CSB-29325893/2021	EPI_ISL_6722386	2021-10-07	Female	73	Alive			21J	AY.4
hCoV-19/Colombia/VAC-SAD-38558573/2021	EPI_ISL_6722389	2021-10-05	Female	39	Alive			21J	AY.4
hCoV-19/Colombia/VAC-CSB-25731046/2021	EPI_ISL_6722392	2021-09-28	Female	63	Alive			21J	B.1.617.2
hCoV-19/Colombia/VAC-CSB-74375218/2021	EPI_ISL_6722394	2021-09-28	Male	41	Alive			21J	AY.4
hCoV-19/Colombia/VAC-CS-31276552/2021	EPI_ISL_6722398	2021-09-29	Male	64	Alive			21J	AY.100
hCoV-19/Colombia/VAC-ASOCLINIC-66840464/2021	EPI_ISL_6722401	2021-09-16	Female	49	Alive			21I	AY.47
hCoV-19/Colombia/VAC-SAD-1034292410/2021	EPI_ISL_6722402	2021-10-06	Male	18	Alive			21J	B.1.617.2
hCoV-19/Colombia/VAC-SAD-1107860160/2021	EPI_ISL_6722403	2021-10-16	Male	11	Alive			21J	AY.25.1
hCoV-19/Colombia/VAC-I-1144051362/2021	EPI_ISL_6722404	2021-09-28	Female	29	Alive			21J	AY.25.1
hCoV-19/Colombia/VAC-LADS-31214452/2021	EPI_ISL_6722406	2021-10-01	Female	72	Alive			21H	B.1.621.2
hCoV-19/Colombia/VAC-CSB-1193212846/2021	EPI_ISL_6722409	2021-09-28	Female	19	Alive			21H	B.1.621
hCoV-19/Colombia/VAC-CSB-94535923/2021	EPI_ISL_6722410	2021-09-27	Male	42	Alive			21H	B.1.621
hCoV-19/Colombia/VAC-CSB-26258449/2021	EPI_ISL_6722411	2021-09-27	Female	66	Alive			21J	AY.25
hCoV-19/Colombia/VAC-CSB-1111698711/2021	EPI_ISL_6722413	2021-10-07	Male	4	Alive			21J	AY.25.1
hCoV-19/Colombia/VAC-LADS-14676420/2021	EPI_ISL_6722416	2021-09-27	Male	37	Alive			21H	B.1.621
hCoV-19/Colombia/VAC-I-1144188384/2021	EPI_ISL_6722417	2021-09-27	Male	26	Alive			21H	B.1.621
hCoV-19/Colombia/VAC-CSB-94294149/2021	EPI_ISL_6722418	2021-09-30	Male	52	Alive			21H	B.1.621.2
hCoV-19/Colombia/VAC-SAD-14975858/2021	EPI_ISL_6722419	2021-10-01	Male	70	Alive			21H	B.1.621
hCoV-19/Colombia/VAC-CSB-16791598/2021	EPI_ISL_6722420	2021-10-07	Male	52	Alive			21H	B.1.621.2
hCoV-19/Colombia/VAC-SAD-41565413/2021	EPI_ISL_6722421	2021-10-16	Female	70	Alive			21H	B.1.621.2
hCoV-19/Colombia/VAC-ASOCLINIC-16448954/2021	EPI_ISL_6722422	2021-09-19	Male	85	Alive			21H	B.1.621
hCoV-19/Colombia/VAC-CSB-31309462/2021	EPI_ISL_6722423	2021-09-27	Female	37	Alive			21J	AY.103
hCoV-19/Colombia/VAC-I-38975009/2021	EPI_ISL_6722424	2021-09-28	Female	76	Alive			21J	AY.101
hCoV-19/Colombia/VAC-ASOCLINIC-66900455/2021	EPI_ISL_6722434	2021-09-22	Female	47	Alive			21J	AY.101
hCoV-19/Colombia/VAC-I-31883404/2021	EPI_ISL_6722435	2021-09-25	Female	61	Alive			21J	AY.25
hCoV-19/Colombia/VAC-CSB-1130603460/2021	EPI_ISL_6722436	2021-09-27	Female	32	Alive			21J	AY.101
hCoV-19/Colombia/VAC-CSB-1117548370/2021	EPI_ISL_6722437	2021-09-27	Female	24	Alive			21J	AY.44
hCoV-19/Colombia/VAC-CSB-1107533725/2021	EPI_ISL_6722438	2021-09-28	Male	24	Alive			21J	AY.43
hCoV-19/Colombia/VAC-CSB-1143997679/2021	EPI_ISL_6722439	2021-09-28	Female	34	Alive			21J	AY.25.1
hCoV-19/Colombia/VAC-CSB-803355507122009/2021	EPI_ISL_6722440	2021-09-28	Male	11	Alive			21J	AY.43
hCoV-19/Colombia/VAC-CSB-1105936158/2021	EPI_ISL_6722441	2021-09-28	Female	1	Alive			21J	AY.43
hCoV-19/Colombia/VAC-CSB-6088592/2021	EPI_ISL_6722442	2021-09-28	Male	77	Alive			21J	AY.3.1
hCoV-19/Colombia/VAC-CSB-1143998031/2021	EPI_ISL_6722443	2021-09-28	Male	14	Alive			21J	AY.25.1
hCoV-19/Colombia/VAC-CSB-29362561/2021	EPI_ISL_6722444	2021-09-29	Female	39	Alive			21J	AY.100
hCoV-19/Colombia/VAC-CSB-20244111/2021	EPI_ISL_6722445	2021-09-29	Female	83	Alive			21J	AY.44
hCoV-19/Colombia/VAC-CS-29568576/2021	EPI_ISL_6722446	2021-09-29	Male	41	Alive			21J	AY.100
hCoV-19/Colombia/VAC-CS-38975340/2021	EPI_ISL_6722447	2021-09-29	Female	75	Alive			21J	AY.25.1
hCoV-19/Colombia/VAC-CSB- RC 1109570534/2021	EPI_ISL_6722448	2021-09-30	Male	0	Alive			21J	AY.42
hCoV-19/Colombia/VAC-CSB-RC 1109683972/2021	EPI_ISL_6722449	2021-09-30	Female	4	Alive			21J	AY.42
hCoV-19/Colombia/VAC-CSB-1143931409/2021	EPI_ISL_6722450	2021-09-30	Male	31	Alive			21J	AY.42
hCoV-19/Colombia/VAC-CSB-1144149380/2021	EPI_ISL_6722451	2021-10-01	Male	30	Alive			21J	AY.20
hCoV-19/Colombia/VAC-CSB-38953406/2021	EPI_ISL_6722452	2021-10-01	Female	79	Alive			21J	AY.101
hCoV-19/Colombia/VAC-SAD-10270802/2021	EPI_ISL_6722453	2021-10-02	Male	55	Alive			21J	AY.101
hCoV-19/Colombia/VAC-CS-1108649104/2021	EPI_ISL_6722454	2021-10-02	Male	7	Alive			21J	AY.20
hCoV-19/Colombia/VAC-SAD-1005894598/2021	EPI_ISL_6722455	2021-10-04	Male	18	Alive			21J	AY.20
hCoV-19/Colombia/VAC-SAD-6108426/2021	EPI_ISL_6722456	2021-10-06	Male	42	Alive			21J	AY.101
hCoV-19/Colombia/VAC-CSB-1144142053/2021	EPI_ISL_6722457	2021-10-06	Female	31	Alive			21J	AY.101
hCoV-19/Colombia/VAC-SAD-1144174581/2021	EPI_ISL_6722458	2021-10-07	Male	27	Alive			21J	AY.43
hCoV-19/Colombia/VAC-CSB-16643478/2021	EPI_ISL_6722459	2021-10-07	Male	61	Alive			21J	AY.20
hCoV-19/Colombia/VAC-CSB-29463442/2021	EPI_ISL_6722460	2021-10-07	Female	59	Alive			21J	AY.25.1
hCoV-19/Colombia/VAC-CSB-29098208/2021	EPI_ISL_6722461	2021-10-07	Female	81	Alive			21J	AY.25
hCoV-19/Colombia/VAC-CSB-94297379/2021	EPI_ISL_6722462	2021-10-07	Male	77	Alive			21J	AY.122
hCoV-19/Colombia/VAC-CSB-1044647587/2021	EPI_ISL_6722463	2021-10-07	Female	9	Alive			21J	AY.25.1
hCoV-19/Colombia/VAC-CSB-1107092012/2021	EPI_ISL_6722464	2021-10-07	Male	25	Alive			21J	AY.100
hCoV-19/Colombia/VAC-SAD-16941447/2021	EPI_ISL_6722465	2021-10-14	Male	30	Alive			21J	AY.43
hCoV-19/Colombia/VAC-SAD-1144179357/2021	EPI_ISL_6722466	2021-10-15	Male	27	Alive			21J	AY.25.1
hCoV-19/Colombia/VAC-SAD-1113520291/2021	EPI_ISL_6722467	2021-10-15	Female	32	Alive			21J	AY.43
hCoV-19/Colombia/VAC-SAD-16725769/2021	EPI_ISL_6722468	2021-10-15	Male	55	Alive			21J	AY.20
hCoV-19/Colombia/VAC-UV-28808/2021	EPI_ISL_6722469	2021-10-14	Female	81	Alive			21J	AY.43
hCoV-19/Colombia/VAC-UV-28819/2021	EPI_ISL_6722470	2021-10-09	Female	74	Alive			21J	AY.25.1
hCoV-19/Colombia/VAC-ICE-SCOV-239/2021	EPI_ISL_7139259	2021-09-15	Male	42	Alive	Nasopharyngeal swab		21J	AY.100
hCoV-19/Colombia/VAC-ICE-SCOV-240/2021	EPI_ISL_7139260	2021-09-13	Male	60	Alive	Nasopharyngeal swab		21J	AY.44
hCoV-19/Colombia/VAC-ICE-SCOV-245/2021	EPI_ISL_7139261	2021-09-14	Female	46	Alive	Nasopharyngeal swab		21J	AY.43
hCoV-19/Colombia/VAC-ICE-SCOV-270/2021	EPI_ISL_7139264	2021-09-23	Female	44	Alive	Nasopharyngeal swab		21J	AY.101
hCoV-19/Colombia/VAC-ICE-SCOV-280/2021	EPI_ISL_7139265	2021-09-21	Female	14	Alive	Nasopharyngeal swab		21J	AY.20
hCoV-19/Colombia/VAC-ICE-SCOV-284/2021	EPI_ISL_7139266	2021-09-28	Male	43	Alive	Nasopharyngeal swab		21J	AY.101
hCoV-19/Colombia/VAC-ICE-SCOV-285/2021	EPI_ISL_7139267	2021-09-26	Female	46	Alive	Nasopharyngeal swab		21I	AY.26
hCoV-19/Colombia/VAC-ICE-SCOV-286/2021	EPI_ISL_7139268	2021-09-23	Female	44	Alive	Nasopharyngeal swab		21J	AY.20
hCoV-19/Colombia/VAC-ICE-SCOV-287/2021	EPI_ISL_7139269	2021-09-23	Female	32	Alive	Nasopharyngeal swab		21J	AY.20
hCoV-19/Colombia/VAC-ICE-SCOV-294/2021	EPI_ISL_7139273	2021-09-16	Female	56	Alive			21J	AY.100
hCoV-19/Colombia/VAC-ICE-SCOV-296/2021	EPI_ISL_7139275	2021-09-24	Female	14	Alive			21J	AY.25.1
hCoV-19/Colombia/VAC-ICE-SCOV-297/2021	EPI_ISL_7139276	2021-09-26	Female	22	Alive			21I	AY.26
hCoV-19/Colombia/VAC-ICE-SCOV-301/2021	EPI_ISL_7139277	2021-09-27	Female	23	Alive			21J	AY.20
hCoV-19/Colombia/VAC-ICE-SCOV-305/2021	EPI_ISL_7139278	2021-07-09	Female	14	Alive	Nasopharyngeal swab	Reinfection, 2021-07-10	21J	AY.44
hCoV-19/Colombia/VAC-ICE-SCOV-306/2021	EPI_ISL_7139279	2021-08-29	Female	24	Alive	Nasopharyngeal swab		21J	AY.20
hCoV-19/Colombia/VAC-ICE-SCOV-307/2021	EPI_ISL_7139280	2021-09-24	Male	36	Alive	Nasopharyngeal swab		21J	AY.103
hCoV-19/Colombia/VAC-ICE-SCOV-308/2021	EPI_ISL_7139281	2021-09-25	Female	27	Alive	Nasopharyngeal swab		21J	AY.20
hCoV-19/Colombia/VAC-ICE-SCOV-309/2021	EPI_ISL_7139282	2021-06-25	Male	32	Alive	Nasopharyngeal swab	Reinfection, 2021-06-13	21J	AY.20
hCoV-19/Colombia/VAC-ICE-SCOV-310/2021	EPI_ISL_7139283	2021-09-27	Female	39	Alive	Nasopharyngeal swab		21J	AY.122
hCoV-19/Colombia/VAC-ICE-SCOV-311/2021	EPI_ISL_7139284	2021-09-29	Male	74	Alive	Nasopharyngeal swab		21J	AY.25.1
hCoV-19/Colombia/VAC-ICE-SCOV-312/2021	EPI_ISL_7139285	2021-09-26	Female	51	Alive	Nasopharyngeal swab		21J	AY.20
hCoV-19/Colombia/VAC-ICE-SCOV-313/2021	EPI_ISL_7139286	2021-09-24	Female	65	Alive	Nasopharyngeal swab		21J	AY.125
hCoV-19/Colombia/VAC-ICE-SCOV-315/2021	EPI_ISL_7139287	2021-08-20	Female	18	Alive	Nasopharyngeal swab		21J	AY.100
hCoV-19/Colombia/VAC-ICE-SCOV-317/2021	EPI_ISL_7139288	2021-08-22	Male	37	Alive	Nasopharyngeal swab		20I	B.1.1.7
hCoV-19/Colombia/VAC-ICE-SCOV-319/2021	EPI_ISL_7139290	2021-10-02	Male	33	Alive	Nasopharyngeal swab		21J	AY.20
hCoV-19/Colombia/VAC-ICE-SCOV-320/2021	EPI_ISL_7139291	2021-10-03	Male	41	Alive	Nasopharyngeal swab		21J	AY.122
hCoV-19/Colombia/VAC-ICE-SCOV-321/2021	EPI_ISL_7139292	2021-10-02	Male	23	Alive	Nasopharyngeal swab		21J	AY.101
hCoV-19/Colombia/VAC-ICE-SCOV-322/2021	EPI_ISL_7139293	2021-10-01	Male	71	Deceased	Nasopharyngeal swab		21J	AY.44
hCoV-19/Colombia/VAC-ICE-SCOV-323/2021	EPI_ISL_7139294	2021-10-04	Female	55	Alive	Nasopharyngeal swab		21J	AY.20
hCoV-19/Colombia/VAC-ICE-SCOV-324/2021	EPI_ISL_7139295	2021-09-29	Female	24	Alive	Nasopharyngeal swab		21J	AY.25.1
hCoV-19/Colombia/VAC-ICE-SCOV-325/2021	EPI_ISL_7139296	2021-09-26	Female	90	Alive	Nasopharyngeal swab		21J	AY.20
hCoV-19/Colombia/VAC-ICE-SCOV-326/2021	EPI_ISL_7139297	2021-10-04	Female	63	Alive	Nasopharyngeal swab		21J	AY.101
hCoV-19/Colombia/VAC-ICE-SCOV-327/2021	EPI_ISL_7139298	2021-10-04	Male	60	Alive	Nasopharyngeal swab		21J	AY.20
hCoV-19/Colombia/VAC-ICE-SCOV-243/2021	EPI_ISL_7381819	2021-09-09	Female	37	Alive	Nasopharyngeal swab		21H	B.1.621
hCoV-19/Colombia/VAC-ICE-SCOV-283/2021	EPI_ISL_7381822	2021-09-25	Male	30	Alive	Nasopharyngeal swab		21H	B.1.621
hCoV-19/Colombia/VAC-ICE-SCOV-288/2021	EPI_ISL_7381823	2021-09-25	Male	52	Alive	Nasopharyngeal swab		21H	B.1.621
hCoV-19/Colombia/VAC-ICE-SCOV-298/2021	EPI_ISL_7381824	2021-09-26	Female	22	Alive			21J	AY.3.1
hCoV-19/Colombia/VAC-ICE-SCOV-302/2021	EPI_ISL_7381826	2021-09-27	Male	30	Alive			21J	AY.25.1
hCoV-19/Colombia/VAC-ICE-SCOV-303/2021	EPI_ISL_7381827	2021-09-15	Female	80	Alive	Nasopharyngeal swab		21H	B.1.621
hCoV-19/Colombia/VAC-ICE-SCOV-304/2021	EPI_ISL_7381828	2021-09-21	Female	43	Alive	Nasopharyngeal swab		21H	B.1.621.2
hCoV-19/Colombia/VAC-ICE-SCOV-314/2021	EPI_ISL_7381829	2021-08-20	Female	45	Alive	Nasopharyngeal swab		21H	B.1.621
hCoV-19/Colombia/VAC-ICE-SCOV-316/2021	EPI_ISL_7381830	2021-08-22	Female	60	Alive	Nasopharyngeal swab		21H	B.1.621
hCoV-19/Colombia/VAC-K95/2021	EPI_ISL_7476174	2021-06-21	Male	41	Alive	Nasopharyngeal swab		20J	P.1
hCoV-19/Colombia/VAC-K62/2021	EPI_ISL_7476181	2021-06-04	Male	21	Alive	Nasopharyngeal swab		21H	B.1.621
hCoV-19/Colombia/VAC-K110/2021	EPI_ISL_7476188	2021-07-06	Female	43	Alive	Nasopharyngeal swab		21H	B.1.621
hCoV-19/Colombia/VAC-K4/2021	EPI_ISL_7476195	2021-04-19	Male	16	Alive	Nasopharyngeal swab		19B	A.2.5
hCoV-19/Colombia/VAC-K82/2021	EPI_ISL_7476200	2021-06-17	Male	56	Alive	Nasopharyngeal swab		21H	B.1.621
hCoV-19/Colombia/VAC-K128/2021	EPI_ISL_7476210	2021-07-22	Female	41	Alive	Nasopharyngeal swab		21H	B.1.621
hCoV-19/Colombia/VAC-K73/2021	EPI_ISL_7476218	2021-06-08	Female	68	Alive	Nasopharyngeal swab		21H	B.1.621
hCoV-19/Colombia/VAC-K74/2021	EPI_ISL_7476228	2021-06-09	Male	19	Alive	Nasopharyngeal swab		21H	B.1.621
hCoV-19/Colombia/VAC-K76/2021	EPI_ISL_7476237	2021-06-09	Male	19	Alive	Nasopharyngeal swab		21H	B.1.621
hCoV-19/Colombia/VAC-K58/2021	EPI_ISL_7476244	2021-05-29	Male	36	Alive	Nasopharyngeal swab		21G	C.37
hCoV-19/Colombia/VAC-K38/2021	EPI_ISL_7476253	2021-07-28	Male	34	Alive	Nasopharyngeal swab		21H	B.1.621
hCoV-19/Colombia/VAC-K104/2021	EPI_ISL_7476259	2021-06-30	Male	43	Alive	Nasopharyngeal swab		21H	B.1.621
hCoV-19/Colombia/VAC-K3/2021	EPI_ISL_7476266	2021-04-23	Male	51	Alive	Nasopharyngeal swab		21G	C.37
hCoV-19/Colombia/VAC-K5/2021	EPI_ISL_7476273	2021-04-23	Male	21	Alive	Nasopharyngeal swab		21G	C.37
hCoV-19/Colombia/VAC-K60/2021	EPI_ISL_7476282	2021-06-02	Male	34	Alive	Nasopharyngeal swab		21G	C.37
hCoV-19/Colombia/VAC-K53/2021	EPI_ISL_7476285	2021-05-29	Female	1	Alive	Nasopharyngeal swab		21H	B.1.621
hCoV-19/Colombia/VAC-K52/2021	EPI_ISL_7476288	2021-05-26	Male	33	Alive	Nasopharyngeal swab		21G	C.37
hCoV-19/Colombia/VAC-K135/2021	EPI_ISL_7476293	2021-07-28	Male	42	Alive	Nasopharyngeal swab		21H	B.1.621.1
hCoV-19/Colombia/VAC-K97/2021	EPI_ISL_7476300	2021-06-21	Female	44	Alive	Nasopharyngeal swab		21G	C.37
hCoV-19/Colombia/VAC-K49/2021	EPI_ISL_7476302	2021-05-29	Male	47	Alive	Nasopharyngeal swab		21H	B.1.621
hCoV-19/Colombia/VAC-K88/2021	EPI_ISL_7476308	2021-06-15	Male	19	Alive	Nasopharyngeal swab		21H	B.1.621
hCoV-19/Colombia/VAC-K126/2021	EPI_ISL_7476314	2021-07-12	Male	34	Alive	Nasopharyngeal swab		21H	B.1.621
hCoV-19/Colombia/VAC-K85/2021	EPI_ISL_7476319	2021-06-15	Male	18	Alive	Nasopharyngeal swab		21H	B.1.621
hCoV-19/Colombia/VAC-K45/2021	EPI_ISL_7476326	2021-05-21	Female	29	Alive	Nasopharyngeal swab		21H	B.1.621
hCoV-19/Colombia/VAC-K93/2021	EPI_ISL_7476330	2021-06-23	Female	14	Alive	Nasopharyngeal swab		21H	B.1.621
hCoV-19/Colombia/VAC-K20/2021	EPI_ISL_7476335	2021-05-04	Male	58	Alive	Nasopharyngeal swab		21H	B.1.621
hCoV-19/Colombia/VAC-K61/2021	EPI_ISL_7476340	2021-06-04	Male	18	Alive	Nasopharyngeal swab		21H	B.1.621
hCoV-19/Colombia/VAC-K46/2021	EPI_ISL_7476345	2021-05-21	Male	3	Alive	Nasopharyngeal swab		21H	B.1.621
hCoV-19/Colombia/VAC-K70/2021	EPI_ISL_7476351	2021-06-08	Male	31	Alive	Nasopharyngeal swab		21H	B.1.621
hCoV-19/Colombia/VAC-K63/2021	EPI_ISL_7476357	2021-06-04	Male	16	Alive	Nasopharyngeal swab		21H	B.1.621
hCoV-19/Colombia/VAC-K57/2021	EPI_ISL_7476365	2021-05-29	Female	8	Alive	Nasopharyngeal swab		21H	B.1.621
hCoV-19/Colombia/VAC-K80/2021	EPI_ISL_7476368	2021-06-15	Male	37	Alive	Nasopharyngeal swab		21H	B.1.621
hCoV-19/Colombia/VAC-K90/2021	EPI_ISL_7476370	2021-06-23	Male	40	Alive	Nasopharyngeal swab		21G	C.37
hCoV-19/Colombia/VAC-K98/2021	EPI_ISL_7476376	2021-06-23	Male	26	Alive	Nasopharyngeal swab		21G	C.37
hCoV-19/Colombia/VAC-K81/2021	EPI_ISL_7476380	2021-06-16	Male	65	Alive	Nasopharyngeal swab		21G	C.37
hCoV-19/Colombia/VAC-K79/2021	EPI_ISL_7476391	2021-06-17	Male	57	Alive	Nasopharyngeal swab		21H	B.1.621
hCoV-19/Colombia/VAC-K86/2021	EPI_ISL_7476395	2021-06-16	Male	36	Alive	Nasopharyngeal swab		21H	B.1.621
hCoV-19/Colombia/VAC-K6/2021	EPI_ISL_7476401	2021-04-23	Female	33	Alive	Nasopharyngeal swab		21G	C.37
hCoV-19/Colombia/VAC-K55/2021	EPI_ISL_7476408	2021-05-29	Male	36	Alive	Nasopharyngeal swab		21G	C.37
hCoV-19/Colombia/VAC-K72/2021	EPI_ISL_7476417	2021-06-08	Male	41	Alive	Nasopharyngeal swab		21G	C.37
hCoV-19/Colombia/VAC-K43/2021	EPI_ISL_7476423	2021-05-18	Female	38	Alive	Nasopharyngeal swab		21H	B.1.621
hCoV-19/Colombia/VAC-K1/2021	EPI_ISL_7476429	2021-04-19	Female	15	Alive	Nasopharyngeal swab		20I	B.1.1.7
hCoV-19/Colombia/VAC-K133/2021	EPI_ISL_7476437	2021-07-22	Female	40	Alive	Nasopharyngeal swab		21H	B.1.621
hCoV-19/Colombia/VAC-K116/2021	EPI_ISL_7476442	2021-07-06	Male	40	Alive	Nasopharyngeal swab		21H	B.1.621
hCoV-19/Colombia/VAC-K96/2021	EPI_ISL_7476449	2021-06-21	Female	44	Alive	Nasopharyngeal swab		21H	B.1.621
hCoV-19/Colombia/VAC-K17/2021	EPI_ISL_7476457	2021-04-28	Male	21	Alive	Nasopharyngeal swab		21H	B.1.621
hCoV-19/Colombia/VAC-K22/2021	EPI_ISL_7476461	2021-05-04	Male	21	Alive	Nasopharyngeal swab		21G	C.37
hCoV-19/Colombia/VAC-K108/2021	EPI_ISL_7476467	2021-07-02	Female	38	Alive	Nasopharyngeal swab		21H	B.1.621
hCoV-19/Colombia/VAC-K105/2021	EPI_ISL_7476475	2021-06-30	Male	35	Alive	Nasopharyngeal swab		21H	B.1.621
hCoV-19/Colombia/VAC-K51/2021	EPI_ISL_7476480	2021-05-24	Female	19	Alive	Nasopharyngeal swab		21G	C.37
hCoV-19/Colombia/VAC-K9/2021	EPI_ISL_7476481	2021-04-12	Female	16	Alive	Nasopharyngeal swab		19B	A.2.5
hCoV-19/Colombia/VAC-K54/2021	EPI_ISL_7476482	2021-05-29	Male	25	Alive	Nasopharyngeal swab		21H	B.1.621
hCoV-19/Colombia/VAC-K84/2021	EPI_ISL_7476483	2021-06-16	Male	36	Alive	Nasopharyngeal swab		21H	B.1.621
hCoV-19/Colombia/VAC-K120/2021	EPI_ISL_7476484	2021-07-12	Female	34	Alive	Nasopharyngeal swab		21H	B.1.621
hCoV-19/Colombia/VAC-K109/2021	EPI_ISL_7476485	2021-07-06	Female	46	Alive	Nasopharyngeal swab		21H	B.1.621
hCoV-19/Colombia/VAC-K106/2021	EPI_ISL_7476491	2021-06-28	Male	45	Alive	Nasopharyngeal swab		21H	B.1.621
hCoV-19/Colombia/VAC-K83/2021	EPI_ISL_7476501	2021-06-17	Female	48	Alive	Nasopharyngeal swab		20J	P.1
hCoV-19/Colombia/VAC-K103/2021	EPI_ISL_7476510	2021-06-30	Male	18	Alive	Nasopharyngeal swab		21H	B.1.621
hCoV-19/Colombia/VAC-K124/2021	EPI_ISL_7476518	2021-07-12	Female	12	Alive	Nasopharyngeal swab		21H	B.1.621
hCoV-19/Colombia/VAC-K107/2021	EPI_ISL_7476523	2021-06-30	Female	34	Alive	Nasopharyngeal swab		21H	B.1.621
hCoV-19/Colombia/VAC-K29/2021	EPI_ISL_7476525	2021-05-10	Male	18	Alive	Nasopharyngeal swab		21G	C.37
hCoV-19/Colombia/VAC-K8/2021	EPI_ISL_7476530	2021-04-12	Male	11	Alive	Nasopharyngeal swab		20I	B.1.1.7
hCoV-19/Colombia/VAC-K10/2021	EPI_ISL_7476532	2021-04-19	Female	13	Alive	Nasopharyngeal swab		20I	B.1.1.7
hCoV-19/Colombia/VAC-K75/2021	EPI_ISL_7476536	2021-06-09	Male	60	Alive	Nasopharyngeal swab		21G	C.37
hCoV-19/Colombia/VAC-K16/2021	EPI_ISL_7476542	2021-04-28	Male	85	Alive	Nasopharyngeal swab		20C	B.1.623
hCoV-19/Colombia/VAC-K41/2021	EPI_ISL_7476549	2021-04-26	Female	38	Alive	Nasopharyngeal swab		20B	B.1.1.348
hCoV-19/Colombia/VAC-K59/2021	EPI_ISL_7476556	2021-06-04	Male	30	Alive	Nasopharyngeal swab		20J	P.1.15
hCoV-19/Colombia/VAC-K47/2021	EPI_ISL_7476562	2021-05-18	Male	29	Alive	Nasopharyngeal swab		21H	B.1.621
hCoV-19/Colombia/VAC-K115/2021	EPI_ISL_7476570	2021-07-06	Male	43	Alive	Nasopharyngeal swab		20J	P.1
hCoV-19/Colombia/VAC-K134/2021	EPI_ISL_7476576	2021-07-28	Female	43	Alive	Nasopharyngeal swab		21G	C.37
hCoV-19/Colombia/VAC-K44/2021	EPI_ISL_7476582	2021-05-18	Male	38	Alive	Nasopharyngeal swab		20I	B.1.1.7
hCoV-19/Colombia/VAC-K69/2021	EPI_ISL_7476585	2021-06-11	Male	7	Alive	Nasopharyngeal swab		21G	C.37
hCoV-19/Colombia/VAC-K65/2021	EPI_ISL_7476591	2021-05-31	Male	8	Alive	Nasopharyngeal swab		21H	B.1.621
hCoV-19/Colombia/VAC-K66/2021	EPI_ISL_7476597	2021-06-04	Male	21	Alive	Nasopharyngeal swab		21H	B.1.621
hCoV-19/Colombia/VAC-K7/2021	EPI_ISL_7476602	2021-04-23	Male	18	Alive	Nasopharyngeal swab		21G	C.37
hCoV-19/Colombia/VAC-K113/2021	EPI_ISL_7476610	2021-07-06	Male	35	Alive	Nasopharyngeal swab		21G	C.37
hCoV-19/Colombia/VAC-K71/2021	EPI_ISL_7476615	2021-06-11	Male	34	Alive	Nasopharyngeal swab		21H	B.1.621
hCoV-19/Colombia/VAC-K77/2021	EPI_ISL_7476622	2021-06-11	Male	59	Alive	Nasopharyngeal swab		21H	B.1.621
hCoV-19/Colombia/VAC-K42/2021	EPI_ISL_7476627	2021-05-21	Male	36	Alive	Nasopharyngeal swab		21H	B.1.621
hCoV-19/Colombia/VAC-K68/2021	EPI_ISL_7476635	2021-06-02	Male	38	Alive	Nasopharyngeal swab		20J	P.1
hCoV-19/Colombia/VAC-K2/2021	EPI_ISL_7476639	2021-04-23	Male	19	Alive	Nasopharyngeal swab		21G	C.37
hCoV-19/Colombia/VAC-K67/2021	EPI_ISL_7476646	2021-06-04	Male	51	Alive	Nasopharyngeal swab		21G	C.37
hCoV-19/Colombia/VAC-K64/2021	EPI_ISL_7476651	2021-06-04	Male	38	Alive	Nasopharyngeal swab		21H	B.1.621
hCoV-19/Colombia/VAC-K32/2021	EPI_ISL_7476656	2021-05-10	Male	23	Alive	Nasopharyngeal swab		20J	P.1
hCoV-19/Colombia/VAC-K92/2021	EPI_ISL_7476661	2021-06-23	Female	29	Alive	Nasopharyngeal swab		20J	P.1
hCoV-19/Colombia/VAC-A148/2021	EPI_ISL_7476671	2021-04-05	Female	70	Alive	Nasopharyngeal swab		20A	B.1.625
hCoV-19/Colombia/VAC-A149/2021	EPI_ISL_7476675	2021-04-05	Male	73	Alive	Nasopharyngeal swab		20A	B.1.625
hCoV-19/Colombia/VAC-K50/2021	EPI_ISL_7476680	2021-05-29	Male	42	Alive	Nasopharyngeal swab		21H	B.1.621
hCoV-19/Colombia/VAC-K117/2021	EPI_ISL_7476687	2021-07-12	Male	67	Alive	Nasopharyngeal swab		21H	B.1.621
hCoV-19/Colombia/VAC-K100/2021	EPI_ISL_7476690	2021-06-28	Female	43	Alive	Nasopharyngeal swab		21H	B.1.621
hCoV-19/Colombia/VAC-K30/2021	EPI_ISL_7476697	2021-05-10	Male	36	Alive	Nasopharyngeal swab		21H	B.1.621
hCoV-19/Colombia/VAC-K31/2021	EPI_ISL_7476704	2021-05-10	Male	38	Alive	Nasopharyngeal swab		21H	B.1.621
hCoV-19/Colombia/VAC-K33/2021	EPI_ISL_7476711	2021-05-10	Male	39	Alive	Nasopharyngeal swab		21H	B.1.621
hCoV-19/Colombia/VAC-K34/2021	EPI_ISL_7476717	2021-05-10	Male	36	Alive	Nasopharyngeal swab		21H	B.1.621
hCoV-19/Colombia/VAC-K119/2021	EPI_ISL_7476727	2021-07-12	Male	37	Alive	Nasopharyngeal swab		21H	B.1.621
hCoV-19/Colombia/VAC-K102/2021	EPI_ISL_7476733	2021-06-30	Male	16	Alive	Nasopharyngeal swab		21H	B.1.621
hCoV-19/Colombia/VAC-K21/2021	EPI_ISL_7476741	2021-05-04	Female	57	Alive	Nasopharyngeal swab		21H	B.1.621
hCoV-19/Colombia/VAC-K111/2021	EPI_ISL_7476748	2021-07-06	Male	50	Alive	Nasopharyngeal swab		21H	B.1.621
hCoV-19/Colombia/VAC-K112/2021	EPI_ISL_7476750	2021-07-06	Male	55	Alive	Nasopharyngeal swab		21H	B.1.621
hCoV-19/Colombia/VAC-K114/2021	EPI_ISL_7476758	2021-07-06	Male	51	Alive	Nasopharyngeal swab		21H	B.1.621
hCoV-19/Colombia/VAC-K118/2021	EPI_ISL_7476765	2021-07-12	Female	40	Alive	Nasopharyngeal swab		21H	B.1.621
hCoV-19/Colombia/VAC-K87/2021	EPI_ISL_7476771	2021-06-15	Female	17	Alive	Nasopharyngeal swab		21H	B.1.621
hCoV-19/Colombia/VAC-K11/2021	EPI_ISL_7476776	2021-04-19	Male	74	Alive	Nasopharyngeal swab		21H	B.1.621
hCoV-19/Colombia/VAC-K127/2021	EPI_ISL_7476784	2021-07-22	Female	33	Alive	Nasopharyngeal swab		21H	B.1.621
hCoV-19/Colombia/VAC-K129/2021	EPI_ISL_7476790	2021-07-22	Male	43	Alive	Nasopharyngeal swab		21H	B.1.621
hCoV-19/Colombia/VAC-K91/2021	EPI_ISL_7476794	2021-06-23	Male	33	Alive	Nasopharyngeal swab		21H	B.1.621
hCoV-19/Colombia/VAC-K56/2021	EPI_ISL_7476796	2021-05-29	Male	14	Alive	Nasopharyngeal swab		21H	B.1.621
hCoV-19/Colombia/VAC-K101/2021	EPI_ISL_7476801	2021-06-30	Male	72	Alive	Nasopharyngeal swab		21H	B.1.621
hCoV-19/Colombia/VAC-K13/2021	EPI_ISL_7476805	2021-05-01	Male	67	Alive	Nasopharyngeal swab		21G	C.37
hCoV-19/Colombia/VAC-K23/2021	EPI_ISL_7476811	2021-05-04	Male	22	Alive	Nasopharyngeal swab		21G	C.37
hCoV-19/Colombia/VAC-K24/2021	EPI_ISL_7476815	2021-05-04	Male	19	Alive	Nasopharyngeal swab		21G	C.37
hCoV-19/Colombia/VAC-K25/2021	EPI_ISL_7476823	2021-05-10	Male	19	Alive	Nasopharyngeal swab		21G	C.37
hCoV-19/Colombia/VAC-K26/2021	EPI_ISL_7476833	2021-05-10	Male	18	Alive	Nasopharyngeal swab		21G	C.37
hCoV-19/Colombia/VAC-K27/2021	EPI_ISL_7476836	2021-05-10	Male	18	Alive	Nasopharyngeal swab		21G	C.37
hCoV-19/Colombia/VAC-K28/2021	EPI_ISL_7476843	2021-05-10	Male	45	Alive	Nasopharyngeal swab		21G	C.37
hCoV-19/Colombia/VAC-K35/2021	EPI_ISL_7476846	2021-05-18	Male	35	Alive	Nasopharyngeal swab		21G	C.37
hCoV-19/Colombia/VAC-K36/2021	EPI_ISL_7476853	2021-05-18	Male	28	Alive	Nasopharyngeal swab		21G	C.37
hCoV-19/Colombia/VAC-K37/2021	EPI_ISL_7476860	2021-05-18	Male	19	Alive	Nasopharyngeal swab		21G	C.37
hCoV-19/Colombia/VAC-K89/2021	EPI_ISL_7476866	2021-06-21	Male	58	Alive	Nasopharyngeal swab		21G	C.37
hCoV-19/Colombia/VAC-K12/2021	EPI_ISL_7476873	2021-04-23	Male	19	Alive	Nasopharyngeal swab		21G	C.37
hCoV-19/Colombia/VAC-K18/2021	EPI_ISL_7476877	2021-04-26	Male	21	Alive	Nasopharyngeal swab		21G	C.37
hCoV-19/Colombia/VAC-K19/2021	EPI_ISL_7476887	2021-04-26	Male	19	Alive	Nasopharyngeal swab		21G	C.37
hCoV-19/Colombia/VAC-K99/2021	EPI_ISL_7476894	2021-06-30	Female	16	Alive	Nasopharyngeal swab		21G	C.37
hCoV-19/Colombia/VAC-K94/2021	EPI_ISL_7476900	2021-06-21	Female	14	Deceased	Nasopharyngeal swab		21H	B.1.621
hCoV-19/Colombia/VAC-CSB-1144142499/2021	EPI_ISL_8055917	2021-10-09	Female	31	Alive	Nasopharyngeal and Oropharyngeal swab		21J	AY.20
hCoV-19/Colombia/VAC-CSB-31919649/2021	EPI_ISL_8055918	2021-10-11	Female	56	Alive	Nasopharyngeal and Oropharyngeal swab		21J	AY.25
hCoV-19/Colombia/VAC-CSB-16843436/2021	EPI_ISL_8055919	2021-10-07	Male	40	Alive	Nasopharyngeal and Oropharyngeal swab		21H	B.1.621
hCoV-19/Colombia/VAC-CSB-31486933/2021	EPI_ISL_8055920	2021-10-12	Female	39	Alive	Nasopharyngeal and Oropharyngeal swab		21J	AY.100
hCoV-19/Colombia/VAC-CSB-7414467/2021	EPI_ISL_8055921	2021-10-12	Male	78	Alive	Nasopharyngeal and Oropharyngeal swab		21J	AY.125
hCoV-19/Colombia/VAC-CSB-38670765/2021	EPI_ISL_8055922	2021-10-12	Female	36	Alive	Nasopharyngeal and Oropharyngeal swab		21H	B.1.621
hCoV-19/Colombia/VAC-CSB-1232814098/2021	EPI_ISL_8055923	2021-10-11	Male	1	Alive	Nasopharyngeal and Oropharyngeal swab		21J	AY.122
hCoV-19/Colombia/VAC-CSB-29510965/2021	EPI_ISL_8055924	2021-10-08	Female	35	Alive	Nasopharyngeal and Oropharyngeal swab		21J	B.1.617.2
hCoV-19/Colombia/VAC-CSB-14636940/2021	EPI_ISL_8055925	2021-10-13	Male	37	Alive	Nasopharyngeal and Oropharyngeal swab		21J	AY.101
hCoV-19/Colombia/VAC-CSB-29642952/2021	EPI_ISL_8055926	2021-10-13	Female	85	Alive	Nasopharyngeal and Oropharyngeal swab		21J	AY.25
hCoV-19/Colombia/VAC-CSB-1144187629/2021	EPI_ISL_8055927	2021-10-11	Male	26	Alive	Nasopharyngeal and Oropharyngeal swab		21H	B.1.621.2
hCoV-19/Colombia/VAC-CSB-94298534/2021	EPI_ISL_8055928	2021-10-11	Male	47	Alive	Nasopharyngeal and Oropharyngeal swab		21J	AY.43
hCoV-19/Colombia/VAC-CSB-38558570/2021	EPI_ISL_8055929	2021-10-08	Female	39	Alive	Nasopharyngeal and Oropharyngeal swab		21J	AY.122
hCoV-19/Colombia/VAC-CSB-16839918/2021	EPI_ISL_8055930	2021-10-07	Male	42	Alive	Nasopharyngeal and Oropharyngeal swab		21J	AY.100
hCoV-19/Colombia/VAC-CSB-29857886/2021	EPI_ISL_8055931	2021-10-11	Female	87	Alive	Nasopharyngeal and Oropharyngeal swab		21J	AY.42
hCoV-19/Colombia/VAC-CSB-1144206737/2021	EPI_ISL_8055932	2021-10-13	Female	23	Alive	Nasopharyngeal and Oropharyngeal swab		21J	AY.101
hCoV-19/Colombia/VAC-CSB-1110283565/2021	EPI_ISL_8055934	2021-10-11	Male	17	Alive	Nasopharyngeal and Oropharyngeal swab		21J	B.1.617.2
hCoV-19/Colombia/VAC-CSB-16642275/2021	EPI_ISL_8055935	2021-10-11	Male	62	Alive	Nasopharyngeal and Oropharyngeal swab		21J	AY.122
hCoV-19/Colombia/VAC-CSB-1059914110/2021	EPI_ISL_8055936	2021-10-12	Male	25	Alive	Nasopharyngeal and Oropharyngeal swab		21J	AY.20
hCoV-19/Colombia/VAC-CSB-16590551/2021	EPI_ISL_8055937	2021-10-07	Male	64	Alive	Nasopharyngeal and Oropharyngeal swab		21J	B.1.617.2
hCoV-19/Colombia/VAC-CSB-29110297/2021	EPI_ISL_8055938	2021-10-13	Female	43	Alive	Nasopharyngeal and Oropharyngeal swab		21J	AY.125
hCoV-19/Colombia/VAC-CSB-1107529090/2021	EPI_ISL_8055939	2021-10-13	Male	22	Alive	Nasopharyngeal and Oropharyngeal swab		21J	AY.20
hCoV-19/Colombia/VAC-CSB-94394902/2021	EPI_ISL_8055940	2021-10-14	Male	43	Alive	Nasopharyngeal and Oropharyngeal swab		21J	B.1.617.2
hCoV-19/Colombia/VAC-CSB-1109929478/2021	EPI_ISL_8055942	2021-10-14	Female	7	Alive	Nasopharyngeal and Oropharyngeal swab		21J	AY.101
hCoV-19/Colombia/VAC-CSB-16288587/2021	EPI_ISL_8055943	2021-10-14	Male	41	Alive	Nasopharyngeal and Oropharyngeal swab		21J	AY.44
hCoV-19/Colombia/VAC-CSB-1006166728/2021	EPI_ISL_8055944	2021-10-13	Female	19	Alive	Nasopharyngeal and Oropharyngeal swab		21J	AY.25.1
hCoV-19/Colombia/VAC-CSB-1107867850/2021	EPI_ISL_8055945	2021-10-15	Male	9	Alive	Nasopharyngeal and Oropharyngeal swab		21J	AY.20
hCoV-19/Colombia/VAC-CSB-26427872/2021	EPI_ISL_8055946	2021-10-15	Female	43	Alive	Nasopharyngeal and Oropharyngeal swab		21J	AY.122
hCoV-19/Colombia/VAC-CSB-4902834/2021	EPI_ISL_8055947	2021-10-15	Male	81	Alive	Nasopharyngeal and Oropharyngeal swab		21J	AY.122
hCoV-19/Colombia/VAC-CSB-26489352/2021	EPI_ISL_8055948	2021-10-15	Female	76	Alive	Nasopharyngeal and Oropharyngeal swab		21J	AY.122
hCoV-19/Colombia/VAC-CSB-1130604218/2021	EPI_ISL_8055949	2021-10-15	Female	36	Alive	Nasopharyngeal and Oropharyngeal swab		21J	AY.25.1
hCoV-19/Colombia/VAC-CSB-29650119/2021	EPI_ISL_8055950	2021-10-12	Female	85	Alive	Nasopharyngeal and Oropharyngeal swab		21J	AY.25.1
hCoV-19/Colombia/VAC-CSB-29038468/2021	EPI_ISL_8055951	2021-10-14	Female	87	Alive	Nasopharyngeal and Oropharyngeal swab		21J	AY.25.1
hCoV-19/Colombia/VAC-CSB-31967866/2021	EPI_ISL_8055952	2021-10-13	Female	54	Alive	Nasopharyngeal and Oropharyngeal swab		21J	AY.101
hCoV-19/Colombia/VAC-CSB-1107039571/2021	EPI_ISL_8055953	2021-10-17	Female	35	Alive	Nasopharyngeal and Oropharyngeal swab		21J	AY.25.1
hCoV-19/Colombia/VAC-CSB-38684720/2021	EPI_ISL_8055954	2021-10-19	Female	38	Alive	Nasopharyngeal and Oropharyngeal swab		21J	AY.44
hCoV-19/Colombia/VAC-CSB-20308120/2021	EPI_ISL_8055955	2021-10-15	Female	80	Alive	Nasopharyngeal and Oropharyngeal swab		21J	AY.20
hCoV-19/Colombia/VAC-CSB-29115566/2021	EPI_ISL_8055956	2021-10-16	Female	42	Alive	Nasopharyngeal and Oropharyngeal swab		21J	AY.101
hCoV-19/Colombia/VAC-CSB-52821416/2021	EPI_ISL_8055957	2021-10-17	Female	38	Alive	Nasopharyngeal and Oropharyngeal swab		21J	AY.25
hCoV-19/Colombia/VAC-CSB-21111341/2021	EPI_ISL_8055958	2021-10-15	Female	61	Alive	Nasopharyngeal and Oropharyngeal swab		21J	AY.101
hCoV-19/Colombia/VAC-CSB-29661718/2021	EPI_ISL_8055959	2021-10-15	Female	42	Alive	Nasopharyngeal and Oropharyngeal swab		21J	AY.25.1
hCoV-19/Colombia/VAC-CSB-25561657/2021	EPI_ISL_8055960	2021-10-17	Female	40	Alive	Nasopharyngeal and Oropharyngeal swab		21J	AY.122
hCoV-19/Colombia/VAC-CSB-1112063895/2021	EPI_ISL_8055961	2021-10-17	Male	4	Alive	Nasopharyngeal and Oropharyngeal swab		21J	B.1.617.2
hCoV-19/Colombia/VAC-CSB-1144071279/2021	EPI_ISL_8055962	2021-10-17	Female	27	Alive	Nasopharyngeal and Oropharyngeal swab		21J	AY.25.1
hCoV-19/Colombia/VAC-CSB-1110293165/2021	EPI_ISL_8055963	2021-10-11	Male	15	Alive	Nasopharyngeal and Oropharyngeal swab		21J	AY.100
hCoV-19/Colombia/VAC-CSB-1130625935/2021	EPI_ISL_8055964	2021-10-15	Female	35	Alive	Nasopharyngeal and Oropharyngeal swab		21J	B.1.617.2
hCoV-19/Colombia/VAC-CSB-1002806095/2021	EPI_ISL_8055965	2021-10-18	Male	20	Alive	Nasopharyngeal and Oropharyngeal swab		21J	AY.25.1
hCoV-19/Colombia/VAC-CSB-1130613441/2021	EPI_ISL_8055966	2021-10-14	Female	34	Alive	Nasopharyngeal and Oropharyngeal swab		21J	AY.44
hCoV-19/Colombia/VAC-UV-28991/2021	EPI_ISL_8055967	2021-10-22	Female	64	Alive	Nasopharyngeal and Oropharyngeal swab		21J	AY.43
hCoV-19/Colombia/VAC-UV-29053/2021	EPI_ISL_8055968	2021-10-17	Female	56	Alive	Nasopharyngeal swab		21J	AY.42
hCoV-19/Colombia/VAC-UV-29079/2021	EPI_ISL_8055969	2021-11-01	Female	34	Alive	Nasopharyngeal and Oropharyngeal swab		21J	AY.122
hCoV-19/Colombia/VAC-UV-29092/2021	EPI_ISL_8055970	2021-11-03	Female	28	Alive	Nasopharyngeal and Oropharyngeal swab		21I	AY.9.2
hCoV-19/Colombia/VAC-UV-29094/2021	EPI_ISL_8055971	2021-10-31	Female	23	Alive	Nasopharyngeal swab		21J	AY.20
hCoV-19/Colombia/VAC-UV-29099/2021	EPI_ISL_8055972	2021-11-02	Female	54	Alive	Nasopharyngeal and Oropharyngeal swab		21J	AY.125
hCoV-19/Colombia/VAC-UV-29104/2021	EPI_ISL_8055973	2021-10-31	Male	62	Alive	Nasopharyngeal and Oropharyngeal swab		21J	AY.20
hCoV-19/Colombia/VAC-UV-29112/2021	EPI_ISL_8055974	2021-11-02	Male	80	Alive	Nasopharyngeal swab		21J	AY.25
hCoV-19/Colombia/VAC-UV-29118/2021	EPI_ISL_8055975	2021-10-30	Male	70	Alive	Nasopharyngeal swab		21J	AY.43
hCoV-19/Colombia/VAC-UV-29128/2021	EPI_ISL_8055976	2021-11-04	Female	70	Alive	Nasopharyngeal and Oropharyngeal swab		21J	AY.122
hCoV-19/Colombia/VAC-UV-29134/2021	EPI_ISL_8055977	2021-10-28	Female	61	Alive	Nasopharyngeal swab		21J	AY.100
hCoV-19/Colombia/VAC-UV-29157/2021	EPI_ISL_8055978	2021-11-07	Male	62	Alive	Nasopharyngeal and Oropharyngeal swab		21J	AY.125
hCoV-19/Colombia/VAC-SAD-1143855910/2021	EPI_ISL_8074124	2021-10-23	Male	27	Alive	Nasopharyngeal and Oropharyngeal swab		21J	AY.122
hCoV-19/Colombia/VAC-SAD-1087203598/2021	EPI_ISL_8074125	2021-10-23	Female	26	Alive	Nasopharyngeal and Oropharyngeal swab		21J	AY.25
hCoV-19/Colombia/VAC-SAD-31985344/2021	EPI_ISL_8074129	2021-10-16	Female	53	Alive	Nasopharyngeal and Oropharyngeal swab		21J	AY.122
hCoV-19/Colombia/VAC-SAD-1143963318/2021	EPI_ISL_8074130	2021-10-23	Male	27	Alive	Nasopharyngeal and Oropharyngeal swab		21J	AY.20
hCoV-19/Colombia/VAC-SAD-205647/2021	EPI_ISL_8074131	2021-10-26	Female	67	Alive	Nasopharyngeal and Oropharyngeal swab		21J	AY.44
hCoV-19/Colombia/VAC-CSB-2852271/2021	EPI_ISL_8074132	2021-10-21	Male	85	Alive	Nasopharyngeal and Oropharyngeal swab		21J	AY.25
hCoV-19/Colombia/VAC-CSB-29222866/2021	EPI_ISL_8074133	2021-10-20	Female	71	Alive	Nasopharyngeal and Oropharyngeal swab		21H	B.1.621.2
hCoV-19/Colombia/VAC-CSB-66949933/2021	EPI_ISL_8074134	2021-10-22	Female	47	Alive	Nasopharyngeal and Oropharyngeal swab		21J	AY.43
hCoV-19/Colombia/VAC-CSB-66847903/2021	EPI_ISL_8074135	2021-10-24	Female	48	Alive	Nasopharyngeal and Oropharyngeal swab		21H	B.1.621
hCoV-19/Colombia/VAC-LADS-66999422/2021	EPI_ISL_8074136	2021-11-10	Female	44	Alive	Nasopharyngeal and Oropharyngeal swab		21H	B.1.621.2
hCoV-19/Colombia/VAC-CSB-17144582/2021	EPI_ISL_8074137	2021-10-23	Male	75	Alive	Nasopharyngeal and Oropharyngeal swab		21J	AY.43
hCoV-19/Colombia/VAC-CSB-1144059698/2021	EPI_ISL_8074138	2021-10-27	Female	28	Alive	Nasopharyngeal and Oropharyngeal swab		21H	B.1.621.2
hCoV-19/Colombia/VAC-CSB-1143840114/2021	EPI_ISL_8074139	2021-10-27	Male	28	Alive	Nasopharyngeal and Oropharyngeal swab		21J	AY.44
hCoV-19/Colombia/VAC-CSB-2406112/2021	EPI_ISL_8074140	2021-10-27	Male	94	Alive	Nasopharyngeal and Oropharyngeal swab		21J	AY.25.1
hCoV-19/Colombia/VAC-CSB-31409426/2021	EPI_ISL_8074141	2021-10-28	Female	56	Alive	Nasopharyngeal and Oropharyngeal swab		21J	AY.43
hCoV-19/Colombia/VAC-LADS-1130596309/2021	EPI_ISL_8074142	2021-10-25	Female	33	Alive	Nasopharyngeal and Oropharyngeal swab		21I	AY.26
hCoV-19/Colombia/VAC-LADS-10168204/2021	EPI_ISL_8074143	2021-10-22	Male	60	Alive	Nasopharyngeal and Oropharyngeal swab		21J	AY.25.1
hCoV-19/Colombia/VAC-LADS-1108567942/2021	EPI_ISL_8074144	2021-10-22	Male	10	Alive	Nasopharyngeal and Oropharyngeal swab		21J	AY.20
hCoV-19/Colombia/VAC-LADS-1232796464/2021	EPI_ISL_8074145	2021-10-22	Female	5	Alive	Nasopharyngeal and Oropharyngeal swab		21J	AY.43
hCoV-19/Colombia/VAC-LADS-29177567/2021	EPI_ISL_8074146	2021-10-25	Female	42	Alive	Nasopharyngeal and Oropharyngeal swab		21J	AY.20
hCoV-19/Colombia/VAC-LADS-43843836/2021	EPI_ISL_8074149	2021-10-26	Female	42	Alive	Nasopharyngeal and Oropharyngeal swab		21J	AY.25
hCoV-19/Colombia/VAC-LADS-1109681498/2021	EPI_ISL_8074150	2021-10-27	Female	5	Alive	Nasopharyngeal and Oropharyngeal swab		21J	AY.122
hCoV-19/Colombia/VAC-LADS-1113518765/2021	EPI_ISL_8074151	2021-10-27	Male	33	Alive	Nasopharyngeal and Oropharyngeal swab		21J	AY.43
hCoV-19/Colombia/VAC-LCSS-94063220/2021	EPI_ISL_8074157	2021-11-02	Male	38	Alive	Nasopharyngeal and Oropharyngeal swab		21J	AY.20
hCoV-19/Colombia/VAC-LCSS-1144195783/2021	EPI_ISL_8074158	2021-11-02	Male	25	Alive	Nasopharyngeal and Oropharyngeal swab		21J	AY.122
hCoV-19/Colombia/VAC-LCSS-29085260/2021	EPI_ISL_8074160	2021-11-01	Female	81	Alive	Nasopharyngeal and Oropharyngeal swab		21J	AY.101
hCoV-19/Colombia/VAC-LCSS-31137798/2021	EPI_ISL_8074162	2021-11-05	Female	71	Alive	Nasopharyngeal and Oropharyngeal swab		21J	AY.43
hCoV-19/Colombia/VAC-LCSS-1144039197/2021	EPI_ISL_8074163	2021-11-08	Female	31	Alive	Nasopharyngeal and Oropharyngeal swab		21J	AY.4
hCoV-19/Colombia/VAC-CSB-16617042/2021	EPI_ISL_8074166	2021-11-05	Male	67	Alive	Nasopharyngeal and Oropharyngeal swab		21J	AY.43
hCoV-19/Colombia/VAC-CSB-6287021/2021	EPI_ISL_8074167	2021-11-07	Male	73	Alive	Nasopharyngeal and Oropharyngeal swab		21J	AY.25.1
hCoV-19/Colombia/VAC-CSB-1107100313/2021	EPI_ISL_8074168	2021-11-08	Male	25	Alive	Nasopharyngeal and Oropharyngeal swab		21J	AY.122
hCoV-19/Colombia/VAC-CSB-29056798/2021	EPI_ISL_8074169	2021-11-08	Female	89	Alive	Nasopharyngeal and Oropharyngeal swab		21J	AY.43
hCoV-19/Colombia/VAC-CSB-94512833/2021	EPI_ISL_8074170	2021-11-08	Male	43	Alive	Nasopharyngeal and Oropharyngeal swab		21J	AY.20
hCoV-19/Colombia/VAC-LADS-16263841/2021	EPI_ISL_8074171	2021-11-05	Male	63	Alive	Nasopharyngeal and Oropharyngeal swab		21J	AY.20
hCoV-19/Colombia/VAC-LADS-1107093954/2021	EPI_ISL_8074172	2021-11-06	Female	25	Alive	Nasopharyngeal and Oropharyngeal swab		21J	AY.4
hCoV-19/Colombia/VAC-LADS-31936104/2021	EPI_ISL_8074173	2021-11-04	Female	56	Alive	Nasopharyngeal and Oropharyngeal swab		21J	AY.4
hCoV-19/Colombia/VAC-LADS-38730250/2021	EPI_ISL_8074174	2021-11-07	Female	54	Alive	Nasopharyngeal and Oropharyngeal swab		21H	B.1.621.2
hCoV-19/Colombia/VAC-LADS-12907447/2021	EPI_ISL_8074175	2021-11-02	Male	64	Alive	Nasopharyngeal and Oropharyngeal swab		21J	AY.43
hCoV-19/Colombia/VAC-LADS-31865158/2021	EPI_ISL_8074176	2021-11-05	Female	71	Alive	Nasopharyngeal and Oropharyngeal swab		21J	AY.25
hCoV-19/Colombia/VAC-LADS-1105372714/2021	EPI_ISL_8074179	2021-11-08	Male	13	Alive	Nasopharyngeal and Oropharyngeal swab		21J	AY.122
hCoV-19/Colombia/VAC-ICE-SCOV-083/2021	EPI_ISL_8147397	2021-08-01	Female	6	Alive	Nasopharyngeal swab		20J	P.1
hCoV-19/Colombia/VAC-ICE-SCOV-084/2021	EPI_ISL_8147398	2021-07-30	Male	70	Alive	Nasopharyngeal swab		21G	C.37
hCoV-19/Colombia/VAC-ICE-SCOV-086/2021	EPI_ISL_8147400	2021-08-10	Female	12	Alive	Nasopharyngeal swab		21H	B.1.621
hCoV-19/Colombia/VAC-ICE-SCOV-087/2021	EPI_ISL_8147401	2021-08-10	Female	49	Alive	Nasopharyngeal swab		21H	B.1.621
hCoV-19/Colombia/VAC-ICE-SCOV-088/2021	EPI_ISL_8147402	2021-08-11	Male	14	Alive	Nasopharyngeal swab		21H	B.1.621
hCoV-19/Colombia/VAC-ICE-SCOV-089/2021	EPI_ISL_8147403	2021-08-11	Male	55	Alive	Nasopharyngeal swab		21H	B.1.621
hCoV-19/Colombia/VAC-SL-14134296399/2021	EPI_ISL_8172943	2021-09-20	Male	44	Alive	Nasopharyngeal and Oropharyngeal swab		21H	B.1.621.2
hCoV-19/Colombia/VAC-SL-14199009542/2021	EPI_ISL_8172944	2021-09-17	Female	60	Alive	Nasopharyngeal and Oropharyngeal swab		21H	B.1.621
hCoV-19/Colombia/VAC-SL-14134294385/2021	EPI_ISL_8172945	2021-09-17	Female	58	Alive	Nasopharyngeal and Oropharyngeal swab		21J	AY.3
hCoV-19/Colombia/VAC-SL-14134293966/2021	EPI_ISL_8172947	2021-09-16	Female	36	Alive	Nasopharyngeal and Oropharyngeal swab		21J	AY.44
hCoV-19/Colombia/VAC-SL-14134296330/2021	EPI_ISL_8172948	2021-09-18	Male	72	Alive	Nasopharyngeal and Oropharyngeal swab		21J	AY.20
hCoV-19/Colombia/VAC-SL-14134297779/2021	EPI_ISL_8172951	2021-09-21	Male	21	Alive	Nasopharyngeal and Oropharyngeal swab		21J	AY.25.1
hCoV-19/Colombia/VAC-SL-14134293706/2021	EPI_ISL_8172956	2021-09-16	Female	36	Alive	Nasopharyngeal and Oropharyngeal swab		21J	AY.25.1
hCoV-19/Colombia/VAC-SL-14134289349/2021	EPI_ISL_8172962	2021-09-13	Female	22	Alive	Nasopharyngeal and Oropharyngeal swab		21H	B.1.621
hCoV-19/Colombia/VAC-SL-14134289337/2021	EPI_ISL_8172963	2021-09-13	Male	26	Alive	Nasopharyngeal and Oropharyngeal swab		21H	B.1.621
hCoV-19/Colombia/VAC-SL-14122607549/2021	EPI_ISL_8172964	2021-09-13	Male	81	Alive	Nasopharyngeal and Oropharyngeal swab		21H	B.1.621
hCoV-19/Colombia/VAC-SL-14122609806/2021	EPI_ISL_8172965	2021-09-20	Female	34	Alive	Nasopharyngeal and Oropharyngeal swab		21H	B.1.621
hCoV-19/Colombia/VAC-SL-14134291264/2021	EPI_ISL_8172973	2021-09-14	Female	19	Alive	Nasopharyngeal and Oropharyngeal swab		21H	B.1.621.2
hCoV-19/Colombia/VAC-SL-14134290231/2021	EPI_ISL_8172979	2021-09-14	Male	86	Alive	Nasopharyngeal and Oropharyngeal swab		21J	AY.3
hCoV-19/Colombia/VAC-SL-14134291130/2021	EPI_ISL_8172980	2021-09-13	Female	46	Alive	Nasopharyngeal and Oropharyngeal swab		21J	AY.25.1
hCoV-19/Colombia/VAC-SL-14248012425/2021	EPI_ISL_8172981	2021-09-20	Male	21	Alive	Nasopharyngeal and Oropharyngeal swab		21J	AY.100
hCoV-19/Colombia/VAC-SL-14134297026/2021	EPI_ISL_8172982	2021-09-20	Male	52	Alive	Nasopharyngeal and Oropharyngeal swab		21J	AY.43
hCoV-19/Colombia/VAC-SL-14010416052/2021	EPI_ISL_8172983	2021-09-21	Female	35	Alive	Nasopharyngeal and Oropharyngeal swab		21J	AY.119.1
hCoV-19/Colombia/VAC-SL-14134298053/2021	EPI_ISL_8172984	2021-09-21	Male	26	Alive	Nasopharyngeal and Oropharyngeal swab		21J	AY.100
hCoV-19/Colombia/VAC-LS-14134303280/2021	EPI_ISL_8173231	2021-09-25	Female	66	Alive	Nasopharyngeal and Oropharyngeal swab		21J	AY.101
hCoV-19/Colombia/VAC-LS-14019060418/2021	EPI_ISL_8173232	2021-09-30	Male	68	Alive	Nasopharyngeal and Oropharyngeal swab		21J	AY.100
hCoV-19/Colombia/VAC-LS-14134308957/2021	EPI_ISL_8173234	2021-09-30	Female	16	Alive	Nasopharyngeal and Oropharyngeal swab		21J	AY.25.1
hCoV-19/Colombia/VAC-LS-14134302601/2021	EPI_ISL_8173235	2021-09-24	Male	27	Alive	Nasopharyngeal and Oropharyngeal swab		21J	AY.44
hCoV-19/Colombia/VAC-LS-14134303469/2021	EPI_ISL_8173236	2021-09-24	Female	25	Alive	Nasopharyngeal and Oropharyngeal swab		21J	AY.100
hCoV-19/Colombia/VAC-LS-14134298657/2021	EPI_ISL_8173239	2021-09-21	Female	67	Alive	Nasopharyngeal and Oropharyngeal swab		21J	AY.101
hCoV-19/Colombia/VAC-LS-14134307866/2021	EPI_ISL_8173243	2021-09-29	Male	36	Alive	Nasopharyngeal and Oropharyngeal swab		21J	AY.25.1
hCoV-19/Colombia/VAC-LS-14134298713/2021	EPI_ISL_8173246	2021-09-21	Male	65	Alive	Nasopharyngeal and Oropharyngeal swab		21I	AY.26
hCoV-19/Colombia/VAC-LS-14134298653/2021	EPI_ISL_8173247	2021-09-21	Male	74	Alive	Nasopharyngeal and Oropharyngeal swab		21J	AY.101
hCoV-19/Colombia/VAC-LS-141334304608/2021	EPI_ISL_8173248	2021-09-27	Male	74	Alive	Nasopharyngeal and Oropharyngeal swab		21I	AY.26
hCoV-19/Colombia/VAC-LS-14019060420/2021	EPI_ISL_8173249	2021-09-30	Male	56	Alive	Nasopharyngeal and Oropharyngeal swab		21J	AY.100
hCoV-19/Colombia/VAC-LS-14134307706/2021	EPI_ISL_8173256	2021-09-29	Male	78	Alive	Nasopharyngeal and Oropharyngeal swab		21J	AY.20
hCoV-19/Colombia/VAC-LS-14134301690/2021	EPI_ISL_8173257	2021-09-23	Male	42	Alive	Nasopharyngeal and Oropharyngeal swab		21H	B.1.621
hCoV-19/Colombia/VAC-LS-14019060417/2021	EPI_ISL_8173261	2021-09-30	Male	24	Alive	Nasopharyngeal and Oropharyngeal swab		21J	AY.100
hCoV-19/Colombia/VAC-LS-14012047490/2021	EPI_ISL_8173263	2021-09-24	Female	51	Alive	Nasopharyngeal and Oropharyngeal swab		21J	AY.100
hCoV-19/Colombia/VAC-LS-14134304587/2021	EPI_ISL_8173264	2021-09-16	Male	52	Alive	Nasopharyngeal and Oropharyngeal swab		21J	AY.44
hCoV-19/Colombia/VAC-LS-14134298563/2021	EPI_ISL_8173266	2021-09-21	Male	13	Alive	Nasopharyngeal and Oropharyngeal swab		21H	B.1.621
hCoV-19/Colombia/VAC-LS-14134303288/2021	EPI_ISL_8173269	2021-09-25	Female	66	Alive	Nasopharyngeal and Oropharyngeal swab		21H	B.1.621
hCoV-19/Colombia/VAC-LS-14134301674/2021	EPI_ISL_8173270	2021-09-23	Female	19	Alive	Nasopharyngeal and Oropharyngeal swab		21H	B.1.621
hCoV-19/Colombia/VAC-LS-14134300168/2021	EPI_ISL_8173273	2021-09-22	Male	31	Alive	Nasopharyngeal and Oropharyngeal swab		21H	B.1.621
hCoV-19/Colombia/VAC-LS-14134304817/2021	EPI_ISL_8173274	2021-09-27	Male	75	Alive	Nasopharyngeal and Oropharyngeal swab		21H	B.1.621
hCoV-19/Colombia/VAC-LS-14012047925/2021	EPI_ISL_8173275	2021-09-30	Female	66	Alive	Nasopharyngeal and Oropharyngeal swab		21H	B.1.621
hCoV-19/Colombia/VAC-LS-14134302543/2021	EPI_ISL_8173279	2021-09-24	Female	81	Alive	Nasopharyngeal and Oropharyngeal swab		21H	B.1.621.2
hCoV-19/Colombia/VAC-LS-14134307841/2021	EPI_ISL_8173280	2021-09-29	Male	22	Alive	Nasopharyngeal and Oropharyngeal swab		21H	B.1.621.2
hCoV-19/Colombia/VAC-LS-14134305042/2021	EPI_ISL_8173284	2021-09-27	Female	67	Alive	Nasopharyngeal and Oropharyngeal swab		21J	AY.43
hCoV-19/Colombia/VAC-LS-14134309026/2021	EPI_ISL_8173285	2021-10-01	Female	15	Alive	Nasopharyngeal and Oropharyngeal swab		21I	AY.47
hCoV-19/Colombia/VAC-LS-14134298778/2021	EPI_ISL_8173290	2021-09-21	Female	53	Alive	Nasopharyngeal and Oropharyngeal swab		21J	AY.42
hCoV-19/Colombia/VAC-LS-14134299352/2021	EPI_ISL_8173291	2021-09-22	Male	46	Alive	Nasopharyngeal and Oropharyngeal swab		21J	AY.44
hCoV-19/Colombia/VAC-LS-14134300166/2021	EPI_ISL_8173292	2021-09-22	Male	26	Alive	Nasopharyngeal and Oropharyngeal swab		21J	AY.100
hCoV-19/Colombia/VAC-LS-14229074513/2021	EPI_ISL_8173293	2021-09-23	Female	37	Alive	Nasopharyngeal and Oropharyngeal swab		21J	AY.25.1
hCoV-19/Colombia/VAC-LS-14134301222/2021	EPI_ISL_8173294	2021-09-23	Female	42	Alive	Nasopharyngeal and Oropharyngeal swab		21J	AY.20
hCoV-19/Colombia/VAC-LS-14134301311/2021	EPI_ISL_8173295	2021-09-23	Female	49	Alive	Nasopharyngeal and Oropharyngeal swab		21J	AY.25.1
hCoV-19/Colombia/VAC-LS-14134302608/2021	EPI_ISL_8173296	2021-09-24	Female	27	Alive	Nasopharyngeal and Oropharyngeal swab		21I	AY.26
hCoV-19/Colombia/VAC-LS-14134304437/2021	EPI_ISL_8173297	2021-09-27	Male	43	Alive	Nasopharyngeal and Oropharyngeal swab		21J	AY.100
hCoV-19/Colombia/VAC-LS-14134304646/2021	EPI_ISL_8173298	2021-09-27	Female	57	Alive	Nasopharyngeal and Oropharyngeal swab		21J	AY.100
hCoV-19/Colombia/VAC-LS-14134304654/2021	EPI_ISL_8173299	2021-09-27	Male	41	Alive	Nasopharyngeal and Oropharyngeal swab		21J	AY.25
hCoV-19/Colombia/VAC-LS-14019060312/2021	EPI_ISL_8173300	2021-09-28	Male	23	Alive	Nasopharyngeal and Oropharyngeal swab		21J	AY.100
hCoV-19/Colombia/VAC-LS-14134307710/2021	EPI_ISL_8173301	2021-09-29	Female	59	Alive	Nasopharyngeal and Oropharyngeal swab		21J	AY.42
hCoV-19/Colombia/VAC-LS-14010417054/2021	EPI_ISL_8173302	2021-09-30	Female	56	Alive	Nasopharyngeal and Oropharyngeal swab		21J	AY.20
hCoV-19/Colombia/VAC-LS-14134309000/2021	EPI_ISL_8173303	2021-10-01	Male	74	Alive	Nasopharyngeal and Oropharyngeal swab		21J	AY.101
hCoV-19/Colombia/VAC-LS-14134309001/2021	EPI_ISL_8173304	2021-10-01	Female	30	Alive	Nasopharyngeal and Oropharyngeal swab		21J	AY.101
hCoV-19/Colombia/VAC-LS-14019060482/2021	EPI_ISL_8173305	2021-10-01	Male	61	Alive	Nasopharyngeal and oropharyngeal swab		21J	AY.100
hCoV-19/Colombia/VAC-LS-14134309003/2021	EPI_ISL_8173306	2021-10-01	Female	52	Alive	Nasopharyngeal and Oropharyngeal swab		21J	AY.20
hCoV-19/Colombia/VAC-LS-14134309023/2021	EPI_ISL_8173307	2021-10-01	Female	34	Alive	Nasopharyngeal and Oropharyngeal swab		21I	AY.47
hCoV-19/Colombia/VAC-LS-14134309128/2021	EPI_ISL_8173308	2021-10-01	Female	22	Alive	Nasopharyngeal and Oropharyngeal swab		21J	AY.20
hCoV-19/Colombia/VAC-LS-14134309465/2021	EPI_ISL_8173309	2021-10-01	Male	26	Alive	Nasopharyngeal swab		21J	AY.44
hCoV-19/Colombia/VAC-LS-14134299941/2021	EPI_ISL_8173323	2021-09-22	Male	49	Alive	Nasopharyngeal and Oropharyngeal swab		21J	AY.25.1
hCoV-19/Colombia/VAC-LS-14134304412/2021	EPI_ISL_8173324	2021-09-27	Female	17	Alive	Nasopharyngeal and Oropharyngeal swab		21J	AY.25.1
hCoV-19/Colombia/VAC-LSB-91416738/2021	EPI_ISL_8187134	2021-10-14	Male	2	Alive	Nasopharyngeal and Oropharyngeal swab		21J	AY.122
hCoV-19/Colombia/VAC-LSB-91514629/2021	EPI_ISL_8187135	2021-09-15	Female	72	Alive	Nasopharyngeal and Oropharyngeal swab		21H	B.1.621
hCoV-19/Colombia/VAC-LSB-91515095/2021	EPI_ISL_8187136	2021-09-15	Male	33	Alive	Nasopharyngeal and Oropharyngeal swab		21J	AY.101
hCoV-19/Colombia/VAC-LSB-91515366/2021	EPI_ISL_8187137	2021-09-15	Male	24	Alive	Nasopharyngeal and Oropharyngeal swab		21J	AY.100
hCoV-19/Colombia/VAC-LSB-91515082/2021	EPI_ISL_8187138	2021-09-15	Female	78	Alive	Nasopharyngeal and Oropharyngeal swab		21H	B.1.621
hCoV-19/Colombia/VAC-LSB-91511963/2021	EPI_ISL_8187139	2021-09-15	Female	23	Alive	Nasopharyngeal and Oropharyngeal swab		21H	B.1.621.2
hCoV-19/Colombia/VAC-LSB-91516346/2021	EPI_ISL_8187141	2021-09-15	Male	19	Alive	Nasopharyngeal and Oropharyngeal swab		21J	AY.100
hCoV-19/Colombia/VAC-LSB-91612796/2021	EPI_ISL_8187142	2021-09-16	Female	63	Alive	Nasopharyngeal and Oropharyngeal swab		21J	AY.100
hCoV-19/Colombia/VAC-LSB-91614420/2021	EPI_ISL_8187144	2021-09-16	Male	34	Alive	Nasopharyngeal and Oropharyngeal swab		21H	B.1.621
hCoV-19/Colombia/VAC-LSB-91614343/2021	EPI_ISL_8187145	2021-09-16	Male	41	Alive	Nasopharyngeal and Oropharyngeal swab		21H	B.1.621
hCoV-19/Colombia/VAC-LSB-91614039/2021	EPI_ISL_8187146	2021-09-16	Male	8	Alive	Nasopharyngeal and Oropharyngeal swab		21J	AY.20
hCoV-19/Colombia/CALI-LSB-91614701-420/2021	EPI_ISL_8187147	2021-09-15	Female	89	Deceased	Nasopharyngeal and Oropharyngeal swab		21H	B.1.621
hCoV-19/Colombia/VAC-LSB-91615911/2021	EPI_ISL_8187149	2021-09-16	Male	45	Alive	Nasopharyngeal and Oropharyngeal swab		21J	AY.100
hCoV-19/Colombia/VAC-LSB-91616345/2021	EPI_ISL_8187150	2021-09-16	Female	65	Alive	Nasopharyngeal and Oropharyngeal swab		21G	C.37
hCoV-19/Colombia/VAC-LSB-91715236/2021	EPI_ISL_8187151	2021-09-17	Male	43	Alive	Nasopharyngeal and Oropharyngeal swab		21J	AY.100
hCoV-19/Colombia/VAC-LSB-91715256/2021	EPI_ISL_8187152	2021-09-17	Male	22	Alive	Nasopharyngeal and Oropharyngeal swab		21J	AY.25.1
hCoV-19/Colombia/VAC-LSB-91715067/2021	EPI_ISL_8187153	2021-09-17	Female	30	Alive	Nasopharyngeal and Oropharyngeal swab		21H	B.1.621
hCoV-19/Colombia/CALI-LSB-91715080/2021	EPI_ISL_8187154	2021-09-17	Male	38	Alive	Nasopharyngeal and Oropharyngeal swab		21J	AY.20
hCoV-19/Colombia/VAC-LSB-91814535/2021	EPI_ISL_8187157	2021-09-18	Male	11	Alive	Nasopharyngeal and Oropharyngeal swab		21H	B.1.621.2
hCoV-19/Colombia/VAC-LSB-91814115/2021	EPI_ISL_8187158	2021-09-18	Female	1	Alive	Nasopharyngeal and Oropharyngeal swab		21J	AY.44
hCoV-19/Colombia/VAC-LSB-91814343/2021	EPI_ISL_8187159	2021-09-18	Male	8	Alive	Nasopharyngeal and Oropharyngeal swab		21J	AY.44
hCoV-19/Colombia/VAC-LSB-91814656/2021	EPI_ISL_8187160	2021-09-18	Female	10	Alive	Nasopharyngeal and Oropharyngeal swab		21J	AY.25.1
hCoV-19/Colombia/VAC-LSB-91814820/2021	EPI_ISL_8187161	2021-09-18	Male	15	Alive	Nasopharyngeal and Oropharyngeal swab		21J	AY.100
hCoV-19/Colombia/VAC-LSB-91814922/2021	EPI_ISL_8187162	2021-09-18	Male	34	Alive	Nasopharyngeal and Oropharyngeal swab		21H	B.1.621
hCoV-19/Colombia/CAU-LSB-91812623/2021	EPI_ISL_8187163	2021-09-16	Male	35	Alive	Nasopharyngeal and Oropharyngeal swab		21H	B.1.621
hCoV-19/Colombia/VAC-LSB-91815627/2021	EPI_ISL_8187164	2021-09-18	Male	30	Alive	Nasopharyngeal and Oropharyngeal swab		21J	AY.100
hCoV-19/Colombia/VAC-LSB-91815646/2021	EPI_ISL_8187165	2021-10-18	Male	28	Alive	Nasopharyngeal and Oropharyngeal swab		21J	AY.44
hCoV-19/Colombia/CALI-LSB-91902306/2021	EPI_ISL_8187166	2021-02-19	Male	45	Alive	Nasopharyngeal and Oropharyngeal swab		21J	AY.101
hCoV-19/Colombia/VAC-LSB-91902564/2021	EPI_ISL_8187167	2021-09-19	Male	42	Alive	Nasopharyngeal and Oropharyngeal swab		21J	AY.122
hCoV-19/Colombia/VAC-LSB-92001370-420/2021	EPI_ISL_8187168	2021-09-19	Female	42	Alive	Nasopharyngeal and Oropharyngeal swab		21H	B.1.621
hCoV-19/Colombia/VAC-LSB-92011206/2021	EPI_ISL_8187169	2021-09-20	Male	48	Alive	Nasopharyngeal and Oropharyngeal swab		21J	AY.44
hCoV-19/Colombia/VAC-LSB-92014212/2021	EPI_ISL_8187170	2021-09-20	Female	11	Alive	Nasopharyngeal and Oropharyngeal swab		21I	AY.26
hCoV-19/Colombia/VAC-LSB-92014405/2021	EPI_ISL_8187171	2021-09-20	Male	29	Alive	Nasopharyngeal and Oropharyngeal swab		21J	AY.25.1
hCoV-19/Colombia/VAC-LSB-92013143/2021	EPI_ISL_8187172	2021-09-20	Female	86	Alive	Nasopharyngeal and Oropharyngeal swab		21H	B.1.621
hCoV-19/Colombia/VAC-LSB-92101086/2021	EPI_ISL_8187173	2021-09-20	Female	18	Alive	Nasopharyngeal and Oropharyngeal swab		21I	AY.47
hCoV-19/Colombia/VAC-LSB-92101110/2021	EPI_ISL_8187174	2021-09-20	Male	43	Alive	Nasopharyngeal and Oropharyngeal swab		21J	AY.100
hCoV-19/Colombia/VAC-LSB-92112488/2021	EPI_ISL_8187175	2021-09-21	Male	46	Alive	Nasopharyngeal and Oropharyngeal swab		21J	AY.100
hCoV-19/Colombia/VAC-LSB-92112965/2021	EPI_ISL_8187176	2021-09-21	Female	34	Alive	Nasopharyngeal and Oropharyngeal swab		21J	AY.25.1
hCoV-19/Colombia/VAC-LSB-92114707/2021	EPI_ISL_8187177	2021-09-21	Female	79	Alive	Nasopharyngeal and Oropharyngeal swab		21H	B.1.621
hCoV-19/Colombia/VAC-LSB-92115139/2021	EPI_ISL_8187178	2021-09-21	Male	77	Alive	Nasopharyngeal and Oropharyngeal swab		21I	B.1.617.2
hCoV-19/Colombia/VAC-LS-14134366833/2021	EPI_ISL_8187185	2021-11-24	Female	12	Alive	Nasopharyngeal and Oropharyngeal swab		21J	AY.100
hCoV-19/Colombia/VAC-LS-14134365450/2021	EPI_ISL_8187189	2021-11-22	Female	41	Alive	Nasopharyngeal and Oropharyngeal swab		21J	AY.43
hCoV-19/Colombia/VAC-LADS-N1V30024CFN/2021	EPI_ISL_8187194	2021-11-22	Female	61	Alive	Nasopharyngeal and Oropharyngeal swab		21J	AY.25.1
hCoV-19/Colombia/VAC-LADS-N1V30051CFN/2021	EPI_ISL_8187195	2021-11-22	Female	29	Alive	Nasopharyngeal and Oropharyngeal swab		21J	AY.43
hCoV-19/Colombia/VAC-LADS-N2Z31267CFN/2021	EPI_ISL_8187199	2021-11-27	Male	51	Alive	Nasopharyngeal and Oropharyngeal swab		21J	B.1.617.2
hCoV-19/Colombia/VAC-LADS-N1Y25005CFN/2021	EPI_ISL_8187200	2021-11-25	Female	36	Alive	Nasopharyngeal and Oropharyngeal swab		21J	AY.43
hCoV-19/Colombia/VAC-LADS-N1Y31332CFN/2021	EPI_ISL_8187201	2021-11-25	Male	46	Alive	Nasopharyngeal and Oropharyngeal swab		21J	AY.25
hCoV-19/Colombia/VAC-LSB-112102988/2021	EPI_ISL_8187203	2021-11-20	Female	31	Alive	Nasopharyngeal and Oropharyngeal swab		21J	AY.44
hCoV-19/Colombia/VAC-LSB-112102994/2021	EPI_ISL_8187204	2021-11-20	Female	84	Alive	Nasopharyngeal and Oropharyngeal swab		21J	AY.98.1
hCoV-19/Colombia/VAC-LSB-112102786/2021	EPI_ISL_8187205	2021-11-20	Female	59	Alive	Nasopharyngeal and Oropharyngeal swab		21J	AY.25.1
hCoV-19/Colombia/VAC-LSB-112102863/2021	EPI_ISL_8187206	2021-11-20	Female	30	Alive	Nasopharyngeal and Oropharyngeal swab		21J	AY.4
hCoV-19/Colombia/VAC-LSB-112103117/2021	EPI_ISL_8187207	2021-11-20	Female	40	Alive	Nasopharyngeal and Oropharyngeal swab		21J	B.1.617.2
hCoV-19/Colombia/VAC-LSB-112213980/2021	EPI_ISL_8187208	2021-11-22	Female	77	Alive	Nasopharyngeal and Oropharyngeal swab		21J	B.1.617.2
hCoV-19/Colombia/VAC-LSB-112214422/2021	EPI_ISL_8187209	2021-11-22	Male	41	Alive	Nasopharyngeal and Oropharyngeal swab		21J	B.1.617.2
hCoV-19/Colombia/VAC-LSB-112214584/2021	EPI_ISL_8187210	2021-11-22	Male	49	Alive	Nasopharyngeal and Oropharyngeal swab		21J	B.1.617.2
hCoV-19/Colombia/VAC-LSB-112300938/2021	EPI_ISL_8187211	2021-11-22	Female	35	Alive	Nasopharyngeal and Oropharyngeal swab		21J	AY.4
hCoV-19/Colombia/VAC-FVL-202111220873/2021	EPI_ISL_8187212	2021-11-22	Female	81	Alive	Nasopharyngeal and Oropharyngeal swab		21J	AY.43
hCoV-19/Colombia/VAC-FVL-202111220917/2021	EPI_ISL_8187213	2021-11-22	Male	23	Alive	Nasopharyngeal and Oropharyngeal swab		21J	AY.20
hCoV-19/Colombia/VAC-FVL-202111221106/2021	EPI_ISL_8187214	2021-11-22	Female	38	Alive	Nasopharyngeal and Oropharyngeal swab		21J	AY.25.1
hCoV-19/Colombia/VAC-FVL-202111240409/2021	EPI_ISL_8187215	2021-11-24	Female	82	Alive	Nasopharyngeal and Oropharyngeal swab		21J	AY.43
hCoV-19/Colombia/VAC-FVL-202111240963/2021	EPI_ISL_8187216	2021-11-24	Female	9	Alive	Nasopharyngeal and Oropharyngeal swab		21J	AY.20
hCoV-19/Colombia/VAC-FVL-202111241085/2021	EPI_ISL_8187217	2021-11-24	Female	57	Alive	Nasopharyngeal and Oropharyngeal swab		21J	AY.25.1
hCoV-19/Colombia/VAC-FVL-202111241125/2021	EPI_ISL_8187218	2021-11-22	Female	40	Alive	Nasopharyngeal and Oropharyngeal swab		21J	AY.25.1
hCoV-19/Colombia/VAC-FVL-202111241276/2021	EPI_ISL_8187219	2021-11-24	Female	33	Alive	Nasopharyngeal and Oropharyngeal swab		21J	AY.34.1.1
hCoV-19/Colombia/VAC-FVL-202111241291/2021	EPI_ISL_8187220	2021-11-24	Female	34	Alive	Nasopharyngeal and Oropharyngeal swab		21J	AY.25.1
hCoV-19/Colombia/VAC-FVL-202111250701/2021	EPI_ISL_8187221	2021-11-25	Female	34	Alive	Nasopharyngeal and Oropharyngeal swab		21J	AY.43
hCoV-19/Colombia/VAC-FVL-202111250899/2021	EPI_ISL_8187222	2021-11-25	Female	23	Alive	Nasopharyngeal and Oropharyngeal swab		21J	AY.20
hCoV-19/Colombia/VAC-FVL-202111251170/2021	EPI_ISL_8187223	2021-11-25	Female	21	Alive	Nasopharyngeal and Oropharyngeal swab		21J	B.1.617.2
hCoV-19/Colombia/VAC-FVL-202111231063/2021	EPI_ISL_8215028	2021-11-23				Nasopharyngeal and oropharyngeal swab		21J	AY.4
hCoV-19/Colombia/VAC-ICE-SCOV-395/2021	EPI_ISL_8217327	2021-09-25	Female	78	Alive	Nasopharyngeal swab		21H	B.1.621.2
hCoV-19/Colombia/VAC-ICE-SCOV-404/2021	EPI_ISL_8217329	2021-10-05	Female	45	Alive	Nasopharyngeal swab		21J	AY.100
hCoV-19/Colombia/VAC-ICE-SCOV-417/2021	EPI_ISL_8217330	2021-10-05	Male	33	Alive	Nasopharyngeal swab		21J	AY.25.1
hCoV-19/Colombia/VAC-ICE-SCOV-441/2021	EPI_ISL_8217332	2021-10-18	Male	39	Alive	Nasopharyngeal swab		21J	AY.113
hCoV-19/Colombia/VAC-ICE-SCOV-459/2021	EPI_ISL_8217333	2021-10-12	Female	9	Alive	Nasopharyngeal swab		21J	AY.103
hCoV-19/Colombia/VAC-ICE-SCOV-493/2021	EPI_ISL_8217337	2021-10-15	Female	60	Alive	Nasopharyngeal swab		21J	AY.101
hCoV-19/Colombia/VAC-ICE-SCOV-494/2021	EPI_ISL_8217338	2021-10-13	Female	55	Alive	Nasopharyngeal swab		21J	AY.44
hCoV-19/Colombia/VAC-ICE-SCOV-495/2021	EPI_ISL_8217339	2021-10-11	Female	51	Alive	Nasopharyngeal swab		21I	AY.26
hCoV-19/Colombia/VAC-ICE-SCOV-496/2021	EPI_ISL_8217340	2021-10-13	Male	41	Alive	Nasopharyngeal swab		21J	AY.39
hCoV-19/Colombia/VAC-ICE-SCOV-498/2021	EPI_ISL_8217342	2021-10-14	Female	40	Alive	Nasopharyngeal swab		21J	AY.101
hCoV-19/Colombia/VAC-ICE-SCOV-499/2021	EPI_ISL_8217343	2021-10-14	Male	81	Alive	Nasopharyngeal swab		21J	AY.100
hCoV-19/Colombia/VAC-ICE-SCOV-500/2021	EPI_ISL_8217344	2021-10-16	Male	41	Alive	Nasopharyngeal swab		21J	AY.122
hCoV-19/Colombia/VAC-ICE-SCOV-501/2021	EPI_ISL_8217345	2021-10-16	Female	66	Alive	Aspirate		21J	AY.43
hCoV-19/Colombia/VAC-ICE-SCOV-504/2021	EPI_ISL_8217348	2021-10-21	Female	88	Alive	Nasopharyngeal swab		21I	AY.26
hCoV-19/Colombia/VAC-ICE-SCOV-506/2021	EPI_ISL_8217349	2021-10-17	Female	86	Alive	Nasopharyngeal swab		21H	B.1.621
hCoV-19/Colombia/VAC-ICE-SCOV-507/2021	EPI_ISL_8217350	2021-10-20	Male	39	Alive	Nasopharyngeal swab		21J	AY.39
hCoV-19/Colombia/VAC-ICE-SCOV-509/2021	EPI_ISL_8217352	2021-10-16	Female	46	Alive	Nasopharyngeal swab		21J	AY.25
hCoV-19/Colombia/VAC-ICE-SCOV-511/2021	EPI_ISL_8217354	2021-10-18	Male	64	Deceased	Nasopharyngeal swab		21J	AY.43
hCoV-19/Colombia/VAC-ICE-SCOV-513/2021	EPI_ISL_8217356	2021-10-14	Male	31	Alive	Nasopharyngeal swab		21J	AY.43
hCoV-19/Colombia/VAC-ICE-SCOV-514/2021	EPI_ISL_8217357	2021-10-13	Male	84	Alive	Nasopharyngeal swab		21J	AY.43
hCoV-19/Colombia/VAC-ICE-SCOV-516/2021	EPI_ISL_8217359	2021-10-20	Female	33	Alive	Nasopharyngeal swab		21J	AY.43
hCoV-19/Colombia/VAC-ICE-SCOV-518/2021	EPI_ISL_8217361	2021-10-05	Female	37	Alive	Nasopharyngeal swab		21J	AY.20
hCoV-19/Colombia/VAC-ICE-SCOV-519/2021	EPI_ISL_8217362	2021-10-02	Male	1	Alive	Nasopharyngeal swab		21H	B.1.621
hCoV-19/Colombia/VAC-ICE-SCOV-520/2021	EPI_ISL_8217363	2021-10-02	Male	58	Alive	Nasopharyngeal swab		21J	AY.101
hCoV-19/Colombia/VAC-ICE-SCOV-521/2021	EPI_ISL_8217364	2021-10-05	Male	37	Alive	Nasopharyngeal swab		21J	AY.43
[truncated: 464 more rows]
