# Supplementary material for: Behavioral Dynamics, Genomic Insights, and Social Drivers of SARS-CoV-2 Waves and Variants in Cali, Colombia (2020–2023)
Source: Viruses. 2025 May 30;17(6):800. doi: 10.3390/v17060800 (PMC12197799; doi:10.3390/v17060800)
Supplement: Supplementary file 1 [file viruses-17-00800-s001.zip › Table_S2.xlsx]

## Sheet: Table_S2
Data	A.2.5	AY.100	AY.101	AY.102	AY.103	AY.113	AY.118	AY.119	AY.119.1	AY.121	AY.122	AY.125	AY.14	AY.20	AY.24	AY.25	AY.25.1	AY.26	AY.3	AY.3.1	AY.34.1.1	AY.35	AY.39	AY.4	AY.4.2.1	AY.42	AY.43	AY.44	AY.46.1	AY.47	AY.49	AY.5	AY.9.2	AY.98.1	B	B.1	B.1.1	B.1.1.348	B.1.1.7	B.1.111	B.1.2	B.1.36.19	B.1.420	B.1.617.2	B.1.621	B.1.621.1	B.1.621.2	B.1.623	B.1.625
2020-03-01																																			1	12	2
2020-04-01																																			1	13	1						1
2020-05-01																																				3
2020-06-01																																				9
2020-07-01																																				9		1				1
2020-09-01																																				5		1
2020-10-01																																				3		2		2
2020-11-01																																				4	1	4
2020-12-01																																				4		3		2
2021-01-01																																				2		4		2
2021-02-01			1																																		1	6					1
2021-03-01																																						5		1	1
2021-04-01	2																																					1	4						7			2	2
2021-05-01																																							1						23
2021-06-01			2											1																															47
2021-07-01		1									1			1				1										1								1									98	1			1
2021-08-01		7	1			1					1			6		2	3	3		1							3	4		3	1		2			1			1						152		4		1
2021-09-01		44	17		5	1	1	2	1		7	3		26		7	37	18	2	3		2	1	1		6	14	33		2			4											4	86		18
2021-10-01		22	22	1	2	1					28	5	1	72		18	33	6			2		3	5		4	39	23	1	2			4											13	14		10
2021-11-01		3	6		1					1	13	4		30	1	5	20				3			6		2	19	9				3	4	1										6	1		3
2021-12-01					2						3	3	1	13		2	7				1			1		2	9					3													1
2022-01-01		1				1					1			1			2								1		2																	2
2022-02-01
2022-03-01																												1
2022-04-01
2022-05-01
2022-06-01
2022-07-01
2022-08-01
2022-09-01
2022-10-01
2022-11-01
2022-12-01
2023-01-01
2023-02-01
2023-03-01
Total general	2	78	49	1	10	4	1	2	1	1	54	15	2	150	1	34	102	28	2	4	6	2	4	13	1	14	86	71	1	7	1	6	14	1	2	66	5	27	6	7	1	1	2	25	429	1	35	2	4
[truncated: 70 more columns]
