# Supplementary material for: Behavioral Dynamics, Genomic Insights, and Social Drivers of SARS-CoV-2 Waves and Variants in Cali, Colombia (2020–2023)
Source: Viruses. 2025 May 30;17(6):800. doi: 10.3390/v17060800 (PMC12197799; doi:10.3390/v17060800)
Supplement: Supplementary file 1 [file viruses-17-00800-s001.zip › Table_S3.xlsx]

## Sheet: Table_S3
							α	γ	λ	µ	δ	δ	δ	ο	ο	ο	ο	ο	ο	ο	ο	ο
Data	19A	19B	20A	20B	20C	20G	20I	20J	21G	21H	21A	21I	21J	21K	21L	22A	22B	22C	22D	22E	22F	23A	recombinant	Total
2020-03-01	1		8	2	4																			15
2020-04-01	1		2	1	12																			16
2020-05-01					3																			4
2020-06-01					9																			9
2020-07-01			1	1	9																			11
2020-09-01				1	5																			6
2020-10-01			2	2	3																			7
2020-11-01				5	4																			9
2020-12-01			2	3	4																			9
2021-01-01			2	4	2																			8
2021-02-01			1	7									1											9
2021-03-01			1	5	1	1																		8
2021-04-01		2	2	1	2		4	4	10	7														32
2021-05-01							1	7	20	23														51
2021-06-01								5	14	47			3											69
2021-07-01			2					5	11	99		1	4											122
2021-08-01			2				1	13	8	156	1	8	29											218
2021-09-01								1	2	104	4	25	212											348
2021-10-01										24	1	12	294											331
2021-11-01										4		5	132	1										142
2021-12-01										1	1		46	67										115
2022-01-01													11	336										349
2022-02-01														47										47
2022-03-01													1	13	9									23
2022-04-01															1									1
2022-05-01															63	6		16					1	86
2022-06-01															23	34	25	16					6	104
2022-07-01														1	3	70	56	5	1					136
2022-08-01															2	23	39							64
2022-09-01																6	10							16
2022-10-01															1	2	6			1	1			11
2022-11-01																				11	42			53
2022-12-01																				3	7			10
2023-01-01																				1	1	3		5
2023-02-01																				2	1	9		12
2023-03-01																						10		10
Total	2	2	25	32	58	1	6	35	65	465	7	51	733	465	102	141	136	37	1	18	52	22	7	2463
